# Supplementary material for: GMAP is an Atg8a-interacting protein that regulates Golgi turnover in Drosophila
Source: Cell Rep. 2022 May 31;39(9):110903. doi: 10.1016/j.celrep.2022.110903 (PMC9637997; doi:10.1016/j.celrep.2022.110903)
Supplement: Table S1. List of proteins identified in Atg8aKG07569, Atg8aK48A/Y49A, and wild-type (WT) flies using quantitative proteomics, related to Figure 2 [file mmc2.xlsx]

## Sheet: Sheet1
Supplementary Table S1. Identified proteins from Atg8aKG07569 mutants, Atg8aK48A/Y49A mutants, and wild-type (WT) flies. Identified proteins are listed by uniprot ID, peptide number, and LFQ (label-free quantification) intensity.
Protein ID and name	Peptides	Unique peptides	LFQ intensity Atg8a 1	LFQ intensity Atg8a 2	LFQ intensity Atg8a 3	LFQ intensity Atg8a 4	LFQ intensity ATG8aK48A/Y49A 1	LFQ intensity ATG8aK48A/Y49A 2	LFQ intensity ATG8aK48A/Y49A 3	LFQ intensity ATG8aK48A/Y49A 4	LFQ intensity WT1	LFQ intensity WT2	LFQ intensity WT3	LFQ intensity WT4	Average LFQ intensity of Atg8a	Average LFQ intensity of ATG8aK48A/Y49A	Average LFQ intensity of WT	Ratio Atg8a/WT	Ratio ATG8aK48A/Y49A/WT	p value Atg8a/WT	p value ATG8aK48A/Y49A/WT
tr|Q7K738|Q7K738_DROME EG:52C10.4 protein OS=Drosophila melanogaster GN=Ubc10 PE=1 SV=1	6	6	0	0	0	0	0	0	0	0	8001200	8059800	8848000	8077600	0	0	8246650	0	0	1.40676e-08	1.40676e-08
tr|A1Z6N5|A1Z6N5_DROME CG3270 OS=Drosophila melanogaster GN=CG3270-RA PE=1 SV=1	8	8	0	33920000	0	0	0	0	0	0	21943000	21848000	19660000	20677000	8480000	0	21032000	0.403195	0	0.190092	1.9219e-08
tr|Q8SX89|Q8SX89_DROME Kugelkern, isoform A OS=Drosophila melanogaster GN=kuk PE=1 SV=1	4	4	7666900	0	0	9430200	0	0	0	0	9100000	8208300	8000000	8186000	4274275	0	8373575	0.510448	0	0.153003	4.34413e-08
tr|A0A0B4LGN1|A0A0B4LGN1_DROME Inositol 1,4,5,-tris-phosphate receptor, isoform C OS=Drosophila melanogaster GN=Itp-r83A PE=4 SV=1;sp|P29993|ITPR_DROME Inositol 1,4,5-trisphosphate receptor OS=Drosophila melanogaster GN=Itp-r83A PE=2 SV=3	18	18	7885300	8429100	8443700	8662200	7844000	7670100	7321500	8500400	0	0	0	0	8355075	7834000	0	#DIV/0!	#DIV/0!	4.04003e-09	6.57104e-08
sp|P40301|PSA2_DROME Proteasome subunit alpha type-2 OS=Drosophila melanogaster GN=Prosalpha2 PE=1 SV=1	4	4	0	0	0	0	0	0	0	0	13051000	14274000	14661000	12813000	0	0	13699750	0	0	8.65667e-08	8.65667e-08
tr|O96299|O96299_DROME LD47736p OS=Drosophila melanogaster GN=Sodh-2 PE=1 SV=1	12	5	0	0	16200000	19974000	0	0	0	0	16760000	16203000	14702000	17260000	9043500	0	16231250	0.557166	0	0.224372	1.04306e-07
tr|A0A0B4KI59|A0A0B4KI59_DROME CG7903, isoform B OS=Drosophila melanogaster GN=CG7903 PE=4 SV=1;tr|Q9VAC9|Q9VAC9_DROME CG7903, isoform A OS=Drosophila melanogaster GN=CG7903 PE=4 SV=2	6	6	0	0	0	0	0	0	0	0	5095800	5240600	4668400	4540900	0	0	4886425	0	0	1.07055e-07	1.07055e-07
tr|Q9VZZ5|Q9VZZ5_DROME GEO12033p1 OS=Drosophila melanogaster GN=Dmel\CG16986 PE=1 SV=1	5	5	0	11883000	0	0	0	0	0	0	15609000	14077000	13930000	13033000	2970750	0	14162250	0.209765	0	0.00999707	1.90964e-07
tr|Q9VA97|Q9VA97_DROME CG1983, isoform A OS=Drosophila melanogaster GN=CG1983 PE=1 SV=2	8	8	12824000	0	10769000	8030000	0	0	0	0	13907000	15003000	13253000	12539000	7905750	0	13675500	0.578096	0	0.0902697	2.07074e-07
tr|Q9VR44|Q9VR44_DROME CG3036, isoform A OS=Drosophila melanogaster GN=151989_at PE=1 SV=1	3	3	0	0	0	0	0	0	0	0	10333000	11521000	9548300	10371000	0	0	10443325	0	0	2.28205e-07	2.28205e-07
sp|P22979|HSP6C_DROME Heat shock protein 67B3 OS=Drosophila melanogaster GN=Hsp67Bc PE=2 SV=2	5	5	0	0	0	0	0	0	0	0	16234000	16120000	14857000	13515000	0	0	15181500	0	0	3.58721e-07	3.58721e-07
tr|Q9VBS4|Q9VBS4_DROME Uncharacterized protein OS=Drosophila melanogaster GN=CG10553 PE=4 SV=1	7	6	0	0	0	0	7118400	6055300	6134200	5997000	0	0	0	0	0	6326225	0	#DIV/0!	#DIV/0!	#DIV/0!	3.59193e-07
tr|Q7JWI7|Q7JWI7_DROME RE60337p OS=Drosophila melanogaster GN=CG11665 PE=1 SV=1	5	5	0	0	5617100	5503800	0	0	0	0	4528000	4395200	4303200	5175500	2780225	0	4600475	0.604334	0	0.303403	4.06229e-07
tr|Q9VLM9|Q9VLM9_DROME GH05949p OS=Drosophila melanogaster GN=Phos17294 PE=1 SV=1	6	6	0	0	0	11788000	0	0	0	0	8972600	9828800	8064000	8480400	2947000	0	8836450	0.333505	0	0.0947473	4.10431e-07
tr|Q9VP02|Q9VP02_DROME Aldose 1-epimerase OS=Drosophila melanogaster GN=BcDNA:GH08902 PE=1 SV=3	13	13	0	10034000	3618400	4118300	25565000	17940000	17526000	21378000	116470000	107540000	125720000	114120000	4442675	20602250	115962500	0.0383113	0.177663	2.15851e-07	4.77309e-07
tr|Q9W0Z5|Q9W0Z5_DROME LP09747p OS=Drosophila melanogaster GN=Atf-2-RB PE=1 SV=3	7	7	0	0	0	0	0	0	0	0	6951600	8334500	8514400	8088000	0	0	7972125	0	0	4.78787e-07	4.78787e-07
tr|A1ZBR1|A1ZBR1_DROME FI06026p OS=Drosophila melanogaster GN=CG16898 PE=2 SV=1	21	21	0	0	0	0	0	0	0	0	68585000	64760000	70635000	57037000	0	0	65254250	0	0	6.13461e-07	6.13461e-07
tr|Q9VQL7|Q9VQL7_DROME Fatty acid synthase 1, isoform A OS=Drosophila melanogaster GN=FASN1 PE=1 SV=1;tr|B7Z001|B7Z001_DROME Fatty acid synthase 1, isoform C OS=Drosophila melanogaster GN=FASN1 PE=1 SV=2	113	113	1331600000	1398300000	1680900000	1537000000	1397700000	1600800000	1481700000	1784800000	3697100000	3636100000	3528300000	3513000000	1486950000	1566250000	3593625000	0.413774	0.435841	3.77169e-07	6.80913e-07
tr|X2J8L3|X2J8L3_DROME Adenine phosphoribosyltransferase, isoform C OS=Drosophila melanogaster GN=Aprt PE=3 SV=1;sp|P12426|APT_DROME Adenine phosphoribosyltransferase OS=Drosophila melanogaster GN=Aprt PE=2 SV=3	4	4	0	0	0	0	0	0	0	0	6623600	6299600	7546800	7847900	0	0	7079475	0	0	1.27613e-06	1.27613e-06
tr|B4F5U4|B4F5U4_DROME CG1751-PA OS=Drosophila melanogaster GN=Spase25 PE=1 SV=1;sp|Q9VYY2|SPCS2_DROME Signal peptidase complex subunit 2 OS=Drosophila melanogaster GN=Spase25 PE=2 SV=1	10	10	0	0	0	0	0	0	0	0	21060000	26250000	23008000	21306000	0	0	22906000	0	0	1.30965e-06	1.30965e-06
sp|Q9V6B9|NUP54_DROME Probable nucleoporin Nup54 OS=Drosophila melanogaster GN=Nup54 PE=2 SV=1	3	3	0	0	0	0	0	0	0	0	821650	817960	768250	645260	0	0	763280	0	0	1.59086e-06	1.59086e-06
tr|M9PFB5|M9PFB5_DROME Alien, isoform D OS=Drosophila melanogaster GN=alien PE=4 SV=1;sp|Q94899|CSN2_DROME COP9 signalosome complex subunit 2 OS=Drosophila melanogaster GN=alien PE=1 SV=2	6	6	5468100	0	0	0	0	0	0	0	5847000	5440600	4457000	5425100	1367025	0	5292425	0.258298	0	0.0308847	1.93269e-06
tr|Q95RV5|Q95RV5_DROME Ribulose-phosphate 3-epimerase OS=Drosophila melanogaster GN=CG1364 PE=1 SV=1	4	4	15810000	17044000	11970000	13387000	0	0	0	0	11930000	14928000	12097000	14167000	14552750	0	13280500	1.0958	0	0.389085	2.0604e-06
tr|Q9VUW2|Q9VUW2_DROME Inositol-1-monophosphatase OS=Drosophila melanogaster GN=IMP PE=1 SV=1	3	3	0	0	0	8471800	0	0	0	0	7815200	7095700	7810000	9251400	2117950	0	7993075	0.264973	0	0.0349746	2.1053e-06
tr|Q9VBS7|Q9VBS7_DROME Uncharacterized protein, isoform B OS=Drosophila melanogaster GN=CG10550 PE=1 SV=1	20	20	103410000	71378000	90040000	99625000	0	0	0	0	74480000	87213000	88961000	98950000	91113250	0	87401000	1.04247	0	0.685904	2.31075e-06
sp|Q9VW43|CP305_DROME Probable cytochrome P450 305a1 OS=Drosophila melanogaster GN=Cyp305a1 PE=2 SV=1	7	7	0	0	6150600	8226800	0	0	0	0	9215100	10923000	8421600	10341000	3594350	0	9725175	0.369592	0	0.031239	2.35553e-06
tr|A1Z936|A1Z936_DROME FI18626p1 OS=Drosophila melanogaster GN=ZnT49B PE=1 SV=1;tr|A1Z935|A1Z935_DROME Zinc transporter 49B, isoform B OS=Drosophila melanogaster GN=ZnT49B PE=1 SV=1	7	7	6806700	0	9302900	8607800	0	0	0	0	6665600	7968400	6042500	7173000	6179350	0	6962375	0.887535	0	0.729936	2.56479e-06
tr|X2JCV2|X2JCV2_DROME Larval serum protein 2, isoform B OS=Drosophila melanogaster GN=Lsp2 PE=4 SV=1;sp|Q24388|LSP2_DROME Larval serum protein 2 OS=Drosophila melanogaster GN=Lsp2 PE=2 SV=2	28	28	0	0	0	0	251360000	256660000	208360000	194090000	1288800000	1185300000	1177600000	1025800000	0	227617500	1169375000	0	0.194649	6.4415e-07	2.92853e-06
tr|Q9XZ53|Q9XZ53_DROME Oligosaccharyl transferase 3 OS=Drosophila melanogaster GN=Stt3B PE=1 SV=1	6	5	0	0	6401900	5278700	0	0	0	0	6798800	6287900	5122100	5741700	2920150	0	5987625	0.487698	0	0.128232	3.02862e-06
tr|Q9VC53|Q9VC53_DROME Uncharacterized protein OS=Drosophila melanogaster GN=CG31126 PE=3 SV=2	5	5	0	0	0	0	0	0	0	0	9634900	10599000	12790000	10819000	0	0	10960725	0	0	3.08865e-06	3.08865e-06
tr|Q86BQ3|Q86BQ3_DROME Uncharacterized protein, isoform A OS=Drosophila melanogaster GN=Dmel\CG13284 PE=3 SV=1;tr|D5SHN1|D5SHN1_DROME MIP22165p OS=Drosophila melanogaster GN=CG13284-RB PE=2 SV=1;tr|Q8IGQ3|Q8IGQ3_DROME RE48687p OS=Drosophila melanogaster GN	8	7	11173000	8370200	9259500	7679400	9506100	8262800	10817000	8498500	0	0	0	0	9120525	9271100	0	#DIV/0!	#DIV/0!	1.9801e-05	3.86807e-06
tr|M9MRQ9|M9MRQ9_DROME Succinate--CoA ligase [ADP/GDP-forming] subunit alpha, mitochondrial OS=Drosophila melanogaster GN=Scsalpha PE=3 SV=1;sp|Q94522|SUCA_DROME Succinate--CoA ligase [ADP/GDP-forming] subunit alpha, mitochondrial OS=Drosophila melanogaste	17	17	509030000	755320000	864510000	1016600000	793740000	778210000	762280000	778540000	1106100000	1128900000	1071400000	1168700000	786365000	778192500	1118775000	0.70288	0.695576	0.0223439	3.90536e-06
sp|Q95SK3|CK5P3_DROME CDK5RAP3-like protein OS=Drosophila melanogaster GN=CG30291 PE=2 SV=1	7	7	8871200	6431200	6538100	5269100	0	0	0	0	6184100	4590500	5975200	5776800	6777400	0	5631650	1.20345	0	0.219047	4.10594e-06
tr|Q9VY41|Q9VY41_DROME Uncharacterized protein OS=Drosophila melanogaster GN=CG13404 PE=4 SV=2	4	4	0	0	0	0	0	0	0	0	9146500	9470200	7036000	8399100	0	0	8512950	0	0	4.17505e-06	4.17505e-06
tr|Q7KN97|Q7KN97_DROME Pyruvate carboxylase OS=Drosophila melanogaster GN=PCB PE=1 SV=1;tr|Q0E9E2|Q0E9E2_DROME Pyruvate carboxylase OS=Drosophila melanogaster GN=PCB PE=1 SV=1	78	78	2124300000	2447500000	2490800000	2650100000	2536400000	2638400000	2595400000	2459000000	3821900000	3839800000	3917000000	4167800000	2428175000	2557300000	3936625000	0.616816	0.649617	3.21151e-05	4.48723e-06
tr|A0A0B4KF27|A0A0B4KF27_DROME NAD kinase 2, mitochondrial OS=Drosophila melanogaster GN=CG8080 PE=1 SV=1;tr|A0A0B4KFF1|A0A0B4KFF1_DROME NAD kinase 2, mitochondrial OS=Drosophila melanogaster GN=CG8080 PE=1 SV=1;tr|A0A0B4KEH3|A0A0B4KEH3_DROME NAD kinase 2,	8	8	0	0	0	0	0	0	0	0	12979000	11115000	9922100	9992200	0	0	11002075	0	0	4.69919e-06	4.69919e-06
tr|Q9VUQ9|Q9VUQ9_DROME Drop out, isoform A OS=Drosophila melanogaster GN=dop PE=1 SV=1	4	4	0	0	0	0	0	0	0	0	885150	892410	660630	798950	0	0	809285	0	0	5.5025e-06	5.5025e-06
tr|A0A0B4JD21|A0A0B4JD21_DROME Alkylglycerone-phosphate synthase OS=Drosophila melanogaster GN=ADPS PE=3 SV=1;sp|Q9V778|ADAS_DROME Alkyldihydroxyacetonephosphate synthase OS=Drosophila melanogaster GN=ADPS PE=2 SV=1	8	8	19013000	15900000	17761000	17577000	10879000	12045000	13933000	14633000	0	0	0	0	17562750	12872500	0	#DIV/0!	#DIV/0!	1.54079e-07	5.61398e-06
tr|Q7JRC0|Q7JRC0_DROME GEO09647p1 OS=Drosophila melanogaster GN=CG12384 PE=1 SV=1	3	3	0	0	0	0	0	0	0	0	33003000	27025000	24307000	26242000	0	0	27644250	0	0	6.12499e-06	6.12499e-06
tr|Q7K4Y0|Q7K4Y0_DROME Desaturase 1, isoform A OS=Drosophila melanogaster GN=Desat1 PE=1 SV=1	4	4	0	0	0	9211700	0	0	0	0	7508100	8489900	6251400	6678400	2302925	0	7231950	0.318438	0	0.081288	6.36569e-06
tr|A4V488|A4V488_DROME Inosine-5-monophosphate dehydrogenase OS=Drosophila melanogaster GN=ras PE=1 SV=1;sp|Q07152|IMDH_DROME Inosine-5-monophosphate dehydrogenase OS=Drosophila melanogaster GN=ras PE=1 SV=1	7	7	11928000	0	7820000	7853100	11928000	9137300	9035200	9516500	0	0	0	0	6900275	9904250	0	#DIV/0!	#DIV/0!	0.0325662	6.71249e-06
tr|Q9VH25|Q9VH25_DROME FI16817p1 OS=Drosophila melanogaster GN=gammaSnap2 PE=2 SV=1	7	6	0	0	0	0	24426000	21582000	27642000	29719000	0	0	0	0	0	25842250	0	#DIV/0!	#DIV/0!	#DIV/0!	6.90611e-06
sp|Q9V535|RBM8A_DROME RNA-binding protein 8A OS=Drosophila melanogaster GN=tsu PE=1 SV=1	3	3	0	0	0	0	0	0	0	0	10641000	8113500	7927700	9109100	0	0	8947825	0	0	7.00781e-06	7.00781e-06
tr|Q9VL10|Q9VL10_DROME AT10584p OS=Drosophila melanogaster GN=Mulk PE=1 SV=2	6	6	0	5654400	5600700	0	6521100	6036300	5192800	4797400	0	0	0	0	2813775	5636900	0	#DIV/0!	#DIV/0!	0.133982	7.0747e-06
tr|Q9VB02|Q9VB02_DROME SD09912p OS=Drosophila melanogaster GN=CG12428 PE=1 SV=1	7	7	0	0	0	0	0	0	0	0	18186000	14974000	17685000	13364000	0	0	16052250	0	0	8.02722e-06	8.02722e-06
tr|A1ZB69|A1ZB69_DROME Glutathione S transferase E4 OS=Drosophila melanogaster GN=GstE4 PE=3 SV=1	9	9	106440000	120270000	79636000	93807000	149890000	152980000	141210000	123420000	44815000	40433000	48205000	48382000	100038250	141875000	45458750	2.20064	3.12096	0.000851777	8.33344e-06
tr|B7YZV1|B7YZV1_DROME Phosphodiesterase OS=Drosophila melanogaster GN=Pde1c PE=1 SV=1;tr|M9PDA0|M9PDA0_DROME Phosphodiesterase OS=Drosophila melanogaster GN=Pde1c PE=1 SV=1;tr|B7YZV2|B7YZV2_DROME Phosphodiesterase OS=Drosophila melanogaster GN=Pde1c PE=1	8	8	0	0	10678000	9822300	9864900	9958300	10372000	7408600	0	0	0	0	5125075	9400950	0	#DIV/0!	#DIV/0!	0.134533	8.40535e-06
tr|Q7K8X7|Q7K8X7_DROME Glutathione S transferase E9 OS=Drosophila melanogaster GN=GstE9 PE=1 SV=1	10	10	59126000	61178000	77888000	67157000	91887000	97809000	77096000	100580000	173540000	172940000	169610000	164370000	66337250	91843000	170115000	0.389955	0.539888	5.67869e-07	8.76084e-06
tr|Q9VN39|Q9VN39_DROME CG9775, isoform A OS=Drosophila melanogaster GN=CG9775 PE=1 SV=1	5	5	5332800	7418600	0	4784100	6151200	6067800	7774500	5663000	0	0	0	0	4383875	6414125	0	#DIV/0!	#DIV/0!	0.0313061	9.1257e-06
tr|Q9W388|Q9W388_DROME Adaptor protein complex 1, gamma subunit, isoform A OS=Drosophila melanogaster GN=AP-1gamma PE=1 SV=2;tr|Q86B59|Q86B59_DROME Adaptor protein complex 1, gamma subunit, isoform C OS=Drosophila melanogaster GN=AP-1gamma PE=1 SV=2;tr|Q7K	8	8	3815100	4644000	5528600	0	0	0	0	0	4587700	5975300	5664100	4433400	3496925	0	5165125	0.677026	0	0.239049	1.05433e-05
tr|Q7K579|Q7K579_DROME Diacylglycerol kinase OS=Drosophila melanogaster GN=Dgkepsilon PE=1 SV=1	5	5	8788300	0	7126000	7650200	0	0	0	0	4890300	4220300	5359400	3820900	5891125	0	4572725	1.28832	0	0.538806	1.09595e-05
tr|Q9VB04|Q9VB04_DROME Barentsz, isoform A OS=Drosophila melanogaster GN=btz PE=1 SV=1;tr|Q7KRX5|Q7KRX5_DROME Barentsz, isoform B OS=Drosophila melanogaster GN=btz PE=1 SV=1;tr|A0A0B4KH64|A0A0B4KH64_DROME Barentsz, isoform D OS=Drosophila melanogaster GN=b	5	5	1538800	2413600	1173700	0	0	0	0	0	1792800	2482000	2035300	1869300	1281525	0	2044850	0.626709	0	0.195001	1.13892e-05
tr|A0A0B4LG88|A0A0B4LG88_DROME Quaking related 58E-1, isoform D OS=Drosophila melanogaster GN=qkr58E-1 PE=1 SV=1;tr|Q9W255|Q9W255_DROME GH05812p OS=Drosophila melanogaster GN=qkr58E-1 PE=1 SV=1;tr|A0A0B4LGB9|A0A0B4LGB9_DROME Quaking related 58E-1, isoform	8	8	0	0	0	0	0	0	0	0	6053800	6002700	6529600	4516300	0	0	5775600	0	0	1.14683e-05	1.14683e-05
tr|Q9VHK6|Q9VHK6_DROME GEO04668p1 OS=Drosophila melanogaster GN=IscU PE=1 SV=1	4	4	0	0	0	0	0	0	0	0	6223100	7752900	6005400	8141200	0	0	7030650	0	0	1.22219e-05	1.22219e-05
tr|Q9VVU1|Q9VVU1_DROME CG3902 OS=Drosophila melanogaster GN=GH07925p PE=1 SV=1	20	20	1286800000	1922100000	1449800000	1553100000	1139100000	1028800000	991060000	1074900000	1523000000	1585700000	1518600000	1506400000	1552950000	1058465000	1533425000	1.01273	0.690262	0.890442	1.26884e-05
tr|R9PY51|R9PY51_DROME Uncharacterized protein OS=Drosophila melanogaster GN=Dmel\CG42367 PE=4 SV=1	4	4	0	0	0	0	0	0	0	0	14914000	19133000	19827000	14750000	0	0	17156000	0	0	1.45386e-05	1.45386e-05
tr|Q9VIC3|Q9VIC3_DROME Alpha-Esterase-1 OS=Drosophila melanogaster GN=alpha-Est1 PE=2 SV=1	7	7	7767800	6508200	8024400	0	0	0	0	0	7532300	5944800	7101000	5322300	5575100	0	6475100	0.861006	0	0.661521	1.46188e-05
tr|P91941|P91941_DROME Adult cuticle protein 65Aa OS=Drosophila melanogaster GN=Acp65Aa PE=1 SV=2	2	2	0	0	0	0	0	0	0	0	110590000	78871000	114470000	98470000	0	0	100600250	0	0	1.55307e-05	1.55307e-05
sp|Q9U9P7|PITC1_DROME Cytoplasmic phosphatidylinositol transfer protein 1 OS=Drosophila melanogaster GN=rdgBbeta PE=2 SV=1	5	5	0	0	0	0	751560	876470	1094300	856910	0	0	0	0	0	894810	0	#DIV/0!	#DIV/0!	#DIV/0!	1.64833e-05
tr|Q7JV23|Q7JV23_DROME Acetyl-CoA carboxylase, isoform B OS=Drosophila melanogaster GN=ACC PE=1 SV=1;tr|A8DY67|A8DY67_DROME Acetyl-CoA carboxylase, isoform E OS=Drosophila melanogaster GN=ACC PE=1 SV=2;tr|A1Z784|A1Z784_DROME Acetyl-CoA carboxylase, isoform	82	82	216520000	227130000	216640000	257410000	218820000	238490000	212020000	235910000	525160000	551580000	482230000	456070000	229425000	226310000	503760000	0.455425	0.449242	2.35477e-05	1.65962e-05
sp|Q9VUV9|U520_DROME Putative U5 small nuclear ribonucleoprotein 200 kDa helicase OS=Drosophila melanogaster GN=l(3)72Ab PE=2 SV=4	11	11	0	0	4535500	0	0	0	0	0	3133500	4647800	4297100	4299400	1133875	0	4094450	0.27693	0	0.0461169	1.6954e-05
tr|Q9VG92|Q9VG92_DROME Glutathione S transferase D8 OS=Drosophila melanogaster GN=GstD8 PE=2 SV=1	6	6	8031500	8481800	7199800	6258700	7957600	9058900	11393000	8589400	0	0	0	0	7492950	9249725	0	#DIV/0!	#DIV/0!	4.91912e-06	1.72223e-05
tr|Q9VVV6|Q9VVV6_DROME LD45843p OS=Drosophila melanogaster GN=Dmel\CG18135 PE=1 SV=2;tr|M9PI96|M9PI96_DROME Uncharacterized protein, isoform E OS=Drosophila melanogaster GN=Dmel\CG18135 PE=1 SV=1;tr|Q9VVV5|Q9VVV5_DROME Uncharacterized protein, isoform A OS	24	24	0	0	0	0	10100000	11647000	4771500	13565000	117100000	130940000	166200000	141230000	0	10020875	138867500	0	0.0721614	1.07086e-05	1.81991e-05
tr|Q9VQ61|Q9VQ61_DROME Aspartate aminotransferase OS=Drosophila melanogaster GN=Got2 PE=1 SV=1;tr|Q8IPY3|Q8IPY3_DROME Aspartate aminotransferase OS=Drosophila melanogaster GN=Got2 PE=1 SV=1	25	25	1008100000	1201400000	1303600000	1227100000	913430000	917940000	985650000	1035700000	1473900000	1442100000	1360200000	1423600000	1185050000	963180000	1424950000	0.831643	0.67594	0.0118297	1.83875e-05
tr|M9PH10|M9PH10_DROME Comatose, isoform B OS=Drosophila melanogaster GN=comt PE=1 SV=1;sp|P46461|NSF1_DROME Vesicle-fusing ATPase 1 OS=Drosophila melanogaster GN=comt PE=2 SV=1	47	36	1318300000	1165400000	1283600000	1304900000	1352800000	1401500000	1468000000	1322800000	975130000	980040000	933160000	910390000	1268050000	1386275000	949680000	1.33524	1.45973	0.000176243	1.87272e-05
sp|Q9VGZ0|C12E1_DROME Probable cytochrome P450 12e1, mitochondrial OS=Drosophila melanogaster GN=Cyp12e1 PE=2 SV=4	8	8	16162000	0	27749000	24478000	0	0	0	0	14329000	13201000	18492000	13403000	17097250	0	14856250	1.15085	0	0.735071	2.01674e-05
tr|M9PCN6|M9PCN6_DROME Numb, isoform D OS=Drosophila melanogaster GN=numb PE=4 SV=1;sp|P16554|NUMB_DROME Protein numb OS=Drosophila melanogaster GN=numb PE=1 SV=2	6	6	8211600	12346000	9367700	7753400	6065800	8246400	8399600	6404500	0	0	0	0	9419675	7279075	0	#DIV/0!	#DIV/0!	9.77008e-05	2.04783e-05
tr|Q7K5J8|Q7K5J8_DROME Cuticular protein 57A, isoform A OS=Drosophila melanogaster GN=Cpr57A PE=2 SV=1	6	6	0	0	0	0	0	0	0	0	12005000	10181000	8114000	9120600	0	0	9855150	0	0	2.18358e-05	2.18358e-05
tr|Q9VZW7|Q9VZW7_DROME Carnitine palmitoyltransferase 2 OS=Drosophila melanogaster GN=CPT2 PE=1 SV=1	23	23	74954000	73667000	78622000	79377000	57380000	53415000	51486000	51420000	82177000	80329000	88788000	79821000	76655000	53425250	82778750	0.926023	0.645398	0.0490771	2.27211e-05
tr|Q9VJ31|Q9VJ31_DROME CG10623 protein OS=Drosophila melanogaster GN=Dmel\CG10623 PE=1 SV=1	7	7	0	0	0	0	0	0	0	0	6662400	8940000	7162300	6068100	0	0	7208200	0	0	2.41759e-05	2.41759e-05
sp|P29327|RS6_DROME 40S ribosomal protein S6 OS=Drosophila melanogaster GN=RpS6 PE=1 SV=1;tr|Q95TP9|Q95TP9_DROME 40S ribosomal protein S6 OS=Drosophila melanogaster GN=RpS6 PE=1 SV=1	10	10	55072000	46387000	74336000	59258000	61532000	66776000	69016000	65183000	90572000	89968000	90795000	97058000	58763250	65626750	92098250	0.63805	0.712573	0.00153167	2.5217e-05
tr|A4V0N4|A4V0N4_DROME MIP16230p OS=Drosophila melanogaster GN=Vha68-2 PE=1 SV=1;sp|Q27331|VATA2_DROME V-type proton ATPase catalytic subunit A isoform 2 OS=Drosophila melanogaster GN=Vha68-2 PE=1 SV=2	43	29	798600000	873690000	995850000	968300000	839830000	888390000	816870000	835350000	1106500000	1117900000	1063700000	1060300000	909110000	845110000	1087100000	0.836271	0.777399	0.00954952	2.69874e-05
tr|X2JFD6|X2JFD6_DROME Peroxisomal multifunctional enzyme type 2, isoform B OS=Drosophila melanogaster GN=Mfe2 PE=4 SV=1;sp|Q9VXJ0|DHB4_DROME Peroxisomal multifunctional enzyme type 2 OS=Drosophila melanogaster GN=Mfe2 PE=1 SV=1	31	31	341110000	302220000	341820000	339690000	226250000	221060000	214270000	213300000	180580000	178920000	174120000	170510000	331210000	218720000	176032500	1.88153	1.2425	4.37916e-06	3.03526e-05
tr|Q960U8|Q960U8_DROME O-acyltransferase OS=Drosophila melanogaster GN=mdy PE=2 SV=1	3	3	0	0	0	0	0	0	0	0	3603500	5641600	4929400	4664600	0	0	4709775	0	0	3.10938e-05	3.10938e-05
tr|Q9V9S0|Q9V9S0_DROME FI04419p OS=Drosophila melanogaster GN=Lamp1 PE=1 SV=3	2	2	0	0	12002000	10197000	0	0	0	0	9788100	10085000	11174000	14258000	5549750	0	11326275	0.489989	0	0.138614	3.20771e-05
tr|Q9Y112|Q9Y112_DROME BcDNA.GH10614 OS=Drosophila melanogaster GN=BcDNA:GH10614 PE=1 SV=1	24	24	354340000	435690000	362160000	360100000	275150000	271860000	241710000	292370000	413830000	425190000	416160000	391010000	378072500	270272500	411547500	0.918661	0.656722	0.155332	3.28492e-05
tr|Q9V3I2|Q9V3I2_DROME Drab5 OS=Drosophila melanogaster GN=Rab5 PE=1 SV=1	9	9	54714000	34092000	60359000	59565000	66514000	62465000	61876000	62598000	40650000	44028000	45678000	38566000	52182500	63363250	42230500	1.23566	1.50041	0.168923	3.41765e-05
tr|Q9VEJ3|Q9VEJ3_DROME Pyrroline-5-carboxylate reductase OS=Drosophila melanogaster GN=P5cr-2 PE=1 SV=1;tr|Q8IN96|Q8IN96_DROME Pyrroline-5-carboxylate reductase-like 2, isoform B OS=Drosophila melanogaster GN=P5cr-2 PE=1 SV=1;tr|A0A0B4KGC5|A0A0B4KGC5_DROME	7	7	66160000	105980000	83976000	79518000	122610000	114530000	102940000	108660000	194020000	206810000	185670000	179520000	83908500	112185000	191505000	0.438153	0.585807	4.18233e-05	3.45472e-05
tr|Q9VR79|Q9VR79_DROME LD43683p OS=Drosophila melanogaster GN=obst-A PE=1 SV=2	2	2	0	0	0	0	0	0	0	0	7062600	7966700	5539700	5541100	0	0	6527525	0	0	3.54294e-05	3.54294e-05
tr|Q9VNW6|Q9VNW6_DROME Delta-1-pyrroline-5-carboxylate synthase OS=Drosophila melanogaster GN=Dmel\CG7470 PE=1 SV=1	36	36	1327400000	1953400000	1851400000	1771600000	1754300000	2066700000	1954500000	1830800000	2982400000	2904000000	3044500000	2746400000	1725950000	1901575000	2919325000	0.591215	0.651375	0.000227891	3.72716e-05
tr|Q9VB10|Q9VB10_DROME CG5590 OS=Drosophila melanogaster GN=CG5590 PE=1 SV=1	19	19	189350000	185450000	248960000	250820000	116060000	126780000	132800000	141580000	216150000	247990000	248650000	225200000	218645000	129305000	234497500	0.932398	0.551413	0.454567	3.83952e-05
tr|Q7KUB1|Q7KUB1_DROME Isocitrate dehydrogenase [NADP] OS=Drosophila melanogaster GN=Idh PE=1 SV=1;tr|Q7KUB0|Q7KUB0_DROME Isocitrate dehydrogenase [NADP] OS=Drosophila melanogaster GN=Idh PE=1 SV=1;tr|Q8IQA7|Q8IQA7_DROME Isocitrate dehydrogenase [NADP] OS=	36	36	1119500000	1330000000	1199700000	1295500000	1286700000	1196700000	1231200000	1416400000	1893100000	1911500000	1864200000	2026800000	1236175000	1282750000	1923900000	0.642536	0.666745	2.52887e-05	3.96173e-05
tr|X2JAX3|X2JAX3_DROME Ubiquitin conjugating enzyme 4, isoform B OS=Drosophila melanogaster GN=Ubc4 PE=1 SV=1;sp|P52486|UBCD4_DROME Ubiquitin-conjugating enzyme E2-22 kDa OS=Drosophila melanogaster GN=Ubc4 PE=1 SV=2	6	6	0	0	0	0	0	0	0	0	4369000	6388400	5161500	4359300	0	0	5069550	0	0	4.14318e-05	4.14318e-05
tr|Q9VXU2|Q9VXU2_DROME Golgi microtubule-associated protein, isoform A OS=Drosophila melanogaster GN=Gmap PE=1 SV=2;tr|Q9VXU1|Q9VXU1_DROME Golgi microtubule-associated protein, isoform B OS=Drosophila melanogaster GN=Gmap PE=1 SV=2	21	21	28249000	24456000	18439000	15332000	13660000	11006000	15479000	10335000	0	0	0	0	21619000	12620000	0	#DIV/0!	#DIV/0!	0.000306313	4.20151e-05
tr|Q9W3Q1|Q9W3Q1_DROME GM14286p OS=Drosophila melanogaster GN=Pdp PE=1 SV=1	9	9	0	13081000	6948500	9111500	6784100	8983800	8088400	5764200	0	0	0	0	7285250	7405125	0	#DIV/0!	#DIV/0!	0.0375987	4.52877e-05
tr|Q8SX37|Q8SX37_DROME CDP-diacylglycerol--inositol 3-phosphatidyltransferase OS=Drosophila melanogaster GN=Pis PE=2 SV=1	2	2	0	28682000	0	0	36662000	28052000	40678000	44962000	0	0	0	0	7170500	37588500	0	#DIV/0!	#DIV/0!	0.355918	4.54196e-05
tr|Q7K511|Q7K511_DROME CG3835, isoform A OS=Drosophila melanogaster GN=D2hgdh PE=1 SV=1	26	26	63999000	87331000	64547000	65322000	86819000	81405000	81151000	90726000	115500000	124180000	117550000	126030000	70299750	85025250	120815000	0.581879	0.703764	0.000188033	4.55034e-05
tr|Q9VLG9|Q9VLG9_DROME CG9510, isoform B OS=Drosophila melanogaster GN=BEST:GH06087 PE=1 SV=3	18	18	16281000	30233000	25967000	13258000	18943000	30424000	11939000	43728000	134150000	176380000	171690000	143700000	21434750	26258500	156480000	0.136981	0.167807	1.88314e-05	4.55234e-05
tr|Q9VTY2|Q9VTY2_DROME Uncharacterized protein, isoform A OS=Drosophila melanogaster GN=anon-WO0172774.89 PE=1 SV=1	14	14	81144000	77976000	96894000	76790000	85942000	84614000	90672000	88792000	61042000	60933000	67311000	57234000	83201000	87505000	61630000	1.35001	1.41984	0.0055207	4.74371e-05
tr|M9PD26|M9PD26_DROME Cytochrome b5-related, isoform B OS=Drosophila melanogaster GN=Cyt-b5-r PE=4 SV=1;sp|P19967|CYB5R_DROME Cytochrome b5-related protein OS=Drosophila melanogaster GN=Cyt-b5-r PE=2 SV=2	9	9	90089000	88749000	87700000	91386000	97228000	112600000	122960000	99594000	254650000	208260000	226730000	249720000	89481000	108095500	234840000	0.38103	0.460294	1.02973e-05	4.89775e-05
tr|Q9VKR4|Q9VKR4_DROME Aminomethyltransferase OS=Drosophila melanogaster GN=151967_at PE=1 SV=1	18	18	58607000	81313000	76262000	79840000	69193000	61497000	55039000	69812000	113210000	133710000	118740000	129230000	74005500	63885250	123722500	0.598157	0.516359	0.000404266	5.16236e-05
sp|Q9VSA3|ACADM_DROME Probable medium-chain specific acyl-CoA dehydrogenase, mitochondrial OS=Drosophila melanogaster GN=CG12262 PE=2 SV=1	24	24	669260000	796570000	803720000	756410000	885530000	915750000	847320000	850020000	1046400000	1068800000	1077600000	1045400000	756490000	874655000	1059550000	0.713973	0.825497	7.78742e-05	5.18277e-05
tr|A1ZB73|A1ZB73_DROME Glutathione S transferase E8, isoform A OS=Drosophila melanogaster GN=GstE8 PE=3 SV=1	5	5	0	0	0	0	0	0	0	0	29420000	23635000	21844000	18387000	0	0	23321500	0	0	5.43367e-05	5.43367e-05
sp|Q9VLS9|LACB2_DROME Beta-lactamase-like protein 2 homolog OS=Drosophila melanogaster GN=CG12375 PE=2 SV=1	6	6	0	0	15055000	0	0	0	0	0	12643000	17586000	11581000	12585000	3763750	0	13598750	0.276772	0	0.0491603	5.58562e-05
tr|Q9W2S2|Q9W2S2_DROME Autophagy-related 8a, isoform A OS=Drosophila melanogaster GN=Atg8a PE=1 SV=1;tr|Q9VEG5|Q9VEG5_DROME Autophagy-related 8b, isoform A OS=Drosophila melanogaster GN=Atg8b PE=2 SV=1	4	4	0	0	0	0	0	0	0	0	20518000	17051000	14935000	12802000	0	0	16326500	0	0	6.03542e-05	6.03542e-05
sp|Q9VW26|OAT_DROME Ornithine aminotransferase, mitochondrial OS=Drosophila melanogaster GN=Oat PE=2 SV=1	11	11	0	8675600	8513700	15765000	10211000	10187000	7186200	14747000	30443000	39054000	39086000	38947000	8238575	10582800	36882500	0.223374	0.286933	0.00031416	6.08947e-05
tr|Q7JWF1|Q7JWF1_DROME Electron transfer flavoprotein-ubiquinone oxidoreductase, isoform A OS=Drosophila melanogaster GN=Etf-QO PE=1 SV=1	23	23	175310000	238700000	195960000	198190000	229520000	221880000	237550000	246650000	377530000	368380000	336830000	334340000	202040000	233900000	354270000	0.570299	0.660231	0.000115829	6.20316e-05
sp|P12080|ITA2_DROME Integrin alpha-PS2 OS=Drosophila melanogaster GN=if PE=1 SV=2	12	12	0	0	0	0	0	0	0	0	9655800	11929000	7817000	8019900	0	0	9355425	0	0	6.37734e-05	6.37734e-05
tr|Q7KY08|Q7KY08_DROME Argonaute protein OS=Drosophila melanogaster GN=AGO1 PE=1 SV=1;tr|Q32KD4|Q32KD4_DROME Argonaute-1, isoform A OS=Drosophila melanogaster GN=AGO1 PE=1 SV=1	13	13	0	0	9744900	8715200	0	0	0	0	7395200	11752000	8617100	10612000	4615025	0	9594075	0.481029	0	0.130799	6.4685e-05
sp|P36951|HYI_DROME Putative hydroxypyruvate isomerase OS=Drosophila melanogaster GN=Gip PE=2 SV=1	12	12	30423000	36864000	46045000	45564000	38895000	40075000	37822000	40263000	60203000	68925000	69093000	60280000	39724000	39263750	64625250	0.614682	0.607561	0.00150944	6.5886e-05
tr|Q9VG32|Q9VG32_DROME Malic enzyme OS=Drosophila melanogaster GN=Men PE=1 SV=1	32	1	402740000	357420000	546710000	466110000	459480000	457490000	455320000	534910000	795930000	804610000	855810000	727290000	443245000	476800000	795910000	0.556903	0.599063	0.000357045	6.73334e-05
tr|Q9VL70|Q9VL70_DROME HL08109p OS=Drosophila melanogaster GN=yip2 PE=1 SV=1	24	24	923290000	1055300000	1188200000	1097700000	926500000	997070000	842260000	1045700000	1466100000	1554600000	1635100000	1685400000	1066122500	952882500	1585300000	0.672505	0.601074	0.000390493	6.94397e-05
tr|Q9VM10|Q9VM10_DROME Scavenger receptor acting in neural tissue and majority of rhodopsin is absent, isoform A OS=Drosophila melanogaster GN=santa-maria PE=1 SV=2	6	6	0	14367000	7687600	11002000	0	0	0	0	11057000	11594000	8407000	7421500	8264150	0	9619875	0.85907	0	0.689808	7.68566e-05
tr|Q6NL44|Q6NL44_DROME GH28815p OS=Drosophila melanogaster GN=CG31188 PE=1 SV=1	4	4	0	0	0	0	2281800	2105000	1361600	2172900	0	0	0	0	0	1980325	0	#DIV/0!	#DIV/0!	#DIV/0!	7.96209e-05
tr|M9PH99|M9PH99_DROME Glutamic acid decarboxylase 1, isoform D OS=Drosophila melanogaster GN=Gad1 PE=3 SV=1;sp|P20228|DCE_DROME Glutamate decarboxylase OS=Drosophila melanogaster GN=Gad1 PE=2 SV=2	21	20	933740000	1092700000	1035400000	1040500000	959810000	1064900000	1133300000	939920000	547970000	612480000	578210000	576390000	1025585000	1024482500	578762500	1.77203	1.77013	1.60778e-05	8.16325e-05
sp|Q24491|RX21_DROME RNA-binding protein Rsf1 OS=Drosophila melanogaster GN=Rsf1 PE=1 SV=1;tr|Q8SYR3|Q8SYR3_DROME RE39606p OS=Drosophila melanogaster GN=Rsf1 PE=1 SV=1	3	3	0	0	0	0	7405800	7004100	10504000	6933300	0	0	0	0	0	7961800	0	#DIV/0!	#DIV/0!	#DIV/0!	8.61262e-05
tr|Q9W0J9|Q9W0J9_DROME CG9119 OS=Drosophila melanogaster GN=CT9987 PE=1 SV=1	14	14	33951000	54097000	40302000	53813000	25364000	24825000	25279000	23920000	55911000	72555000	61924000	55874000	45540750	24847000	61566000	0.739706	0.403583	0.0458267	8.68283e-05
tr|Q95U34|Q95U34_DROME GH11113p OS=Drosophila melanogaster GN=Galk PE=1 SV=1	21	21	12835000	17745000	12426000	13026000	48253000	45040000	19082000	42673000	126240000	138070000	114070000	111430000	14008000	38762000	122452500	0.114395	0.316547	2.3498e-06	9.01282e-05
tr|Q9VA83|Q9VA83_DROME Ferritin OS=Drosophila melanogaster GN=Fer2LCH PE=1 SV=1;tr|A0A0B4KHF0|A0A0B4KHF0_DROME Ferritin OS=Drosophila melanogaster GN=Fer2LCH PE=1 SV=1	14	14	208820000	339250000	286770000	212590000	137080000	141930000	124860000	124180000	238370000	226460000	281850000	257790000	261857500	132012500	251117500	1.04277	0.5257	0.760606	9.10155e-05
tr|Q9VTB0|Q9VTB0_DROME CG8003, isoform A OS=Drosophila melanogaster GN=Dmel\CG8003 PE=1 SV=1	5	5	0	0	7526500	4789700	0	0	0	0	6537700	5903200	4644400	4021500	3079050	0	5276700	0.583518	0	0.302764	9.36813e-05
tr|Q9VDT5|Q9VDT5_DROME Carboxypeptidase OS=Drosophila melanogaster GN=CG4572-RC PE=1 SV=1	9	9	0	21736000	4935400	15545000	0	0	5397600	7274700	69693000	60187000	57379000	42442000	10554100	3168075	57425250	0.183788	0.0551687	0.000779691	9.75685e-05
sp|Q9V9J3|SRC42_DROME Tyrosine-protein kinase Src42A OS=Drosophila melanogaster GN=Src42A PE=1 SV=1;tr|A1Z6I9|A1Z6I9_DROME Src oncogene at 42A, isoform B OS=Drosophila melanogaster GN=Src42A PE=1 SV=2	10	10	13004000	11774000	11740000	11670000	14259000	13843000	14681000	14740000	9476700	9824000	10242000	7901000	12047000	14380750	9360925	1.28695	1.53625	0.00430579	9.94605e-05
tr|E1JJK8|E1JJK8_DROME Retinal degeneration B, isoform G OS=Drosophila melanogaster GN=rdgB PE=1 SV=1;tr|E1JJK9|E1JJK9_DROME Retinal degeneration B, isoform E OS=Drosophila melanogaster GN=rdgB PE=1 SV=1;tr|E1JJK7|E1JJK7_DROME Retinal degeneration B, isofo	24	24	60762000	76820000	60574000	58638000	65067000	65230000	68922000	68833000	42071000	39618000	48116000	35647000	64198500	67013000	41363000	1.55208	1.62012	0.00373031	0.0001001
tr|X2JCP8|X2JCP8_DROME Actin 5C, isoform E OS=Drosophila melanogaster GN=Act5C PE=3 SV=1;sp|P10987|ACT1_DROME Actin-5C OS=Drosophila melanogaster GN=Act5C PE=1 SV=4	27	1	12178000000	10903000000	11502000000	11600000000	11660000000	11338000000	12453000000	11311000000	9404700000	9042300000	8913200000	8985300000	11545750000	11690500000	9086375000	1.27067	1.2866	0.000128236	0.000102179
tr|A1Z7X8|A1Z7X8_DROME FI02944p OS=Drosophila melanogaster GN=CG12926 PE=2 SV=1	9	9	0	0	0	0	0	0	0	0	10912000	10537000	8358800	6587000	0	0	9098700	0	0	0.000104023	0.000104023
tr|Q9VC05|Q9VC05_DROME Oxysterol-binding protein OS=Drosophila melanogaster GN=Osbp PE=1 SV=1	7	7	0	12587000	9539400	10834000	10264000	9666300	9920200	9662700	7706800	6288000	6984600	6866500	8240100	9878300	6961475	1.18367	1.419	0.667475	0.000105308
tr|Q9VH09|Q9VH09_DROME Glycine cleavage system P protein OS=Drosophila melanogaster GN=CG3999 PE=1 SV=1	19	19	25641000	19845000	34060000	35215000	17137000	15084000	15745000	21060000	47793000	53495000	54160000	39871000	28690250	17256500	48829750	0.587557	0.353401	0.00640356	0.000116282
tr|Q9VU17|Q9VU17_DROME HL01062p OS=Drosophila melanogaster GN=Dmel\CG10960 PE=1 SV=1;tr|Q8IQH6|Q8IQH6_DROME Uncharacterized protein, isoform A OS=Drosophila melanogaster GN=Dmel\CG10960 PE=1 SV=1	5	5	69780000	59583000	66213000	70807000	67556000	62035000	76560000	76218000	40533000	39093000	35993000	37556000	66595750	70592250	38293750	1.73908	1.84344	4.60268e-05	0.000118531
tr|Q9Y114|Q9Y114_DROME BcDNA.GH10229 OS=Drosophila melanogaster GN=anon-WO0140519.245 PE=1 SV=1	12	12	0	0	0	0	0	0	0	0	4570500	5635300	3468100	5911000	0	0	4896225	0	0	0.000120085	0.000120085
sp|Q9VD26|ZFPL1_DROME Zinc finger protein-like 1 homolog OS=Drosophila melanogaster GN=CG5382 PE=1 SV=1	4	4	0	0	7926600	7749100	0	0	0	0	5883000	4690700	4191800	3401000	3918925	0	4541625	0.86289	0	0.797535	0.000124652
tr|D1FYT3|D1FYT3_DROME GEO09079p1 OS=Drosophila melanogaster GN=Obp99b PE=1 SV=1;sp|Q9VAI6|OB99B_DROME General odorant-binding protein 99b OS=Drosophila melanogaster GN=Obp99b PE=2 SV=1	6	6	218150000	244960000	256320000	204360000	205420000	237830000	129750000	180760000	999670000	666880000	787100000	869580000	230947500	188440000	830807500	0.27798	0.226815	0.000150257	0.000125279
tr|Q9VM12|Q9VM12_DROME CG5958 OS=Drosophila melanogaster GN=Dmel\CG5958 PE=1 SV=1	13	13	75135000	94645000	90064000	91883000	74978000	80178000	59174000	79041000	183010000	159210000	161740000	140010000	87931750	73342750	160992500	0.546185	0.455566	0.000304072	0.000125462
sp|Q9NHE5|CAPS_DROME Calcium-dependent secretion activator OS=Drosophila melanogaster GN=Cadps PE=1 SV=3	29	29	69967000	68245000	58189000	57687000	59625000	64441000	65638000	58130000	45955000	45448000	45394000	46731000	63522000	61958500	45882000	1.38446	1.35039	0.00164513	0.000127226
tr|Q8IH14|Q8IH14_DROME LD21345p OS=Drosophila melanogaster GN=ssx PE=1 SV=1;tr|O76876|O76876_DROME EG:132E8.1 protein OS=Drosophila melanogaster GN=ssx PE=1 SV=1	2	2	0	0	0	0	0	0	0	0	2758700	1925500	1715200	1798000	0	0	2049350	0	0	0.000142695	0.000142695
tr|M9PBL3|M9PBL3_DROME Heat shock protein 83, isoform B OS=Drosophila melanogaster GN=Hsp83 PE=3 SV=1;sp|P02828|HSP83_DROME Heat shock protein 83 OS=Drosophila melanogaster GN=Hsp83 PE=1 SV=1	44	44	1544100000	1495500000	1214400000	1335100000	1431900000	1357400000	1445000000	1347000000	1102000000	924630000	1016500000	1036200000	1397275000	1395325000	1019832500	1.3701	1.36819	0.00412566	0.000149595
tr|M9PD18|M9PD18_DROME Vacuolar H[+] ATPase 68kD subunit 1, isoform B OS=Drosophila melanogaster GN=Vha68-1 PE=1 SV=1;sp|P48602|VATA1_DROME V-type proton ATPase catalytic subunit A isoform 1 OS=Drosophila melanogaster GN=Vha68-1 PE=2 SV=2	40	26	546100000	587570000	768400000	757680000	804510000	819720000	784290000	795080000	615190000	620370000	570200000	669140000	664937500	800900000	618725000	1.07469	1.29444	0.475842	0.000150824
sp|O17444|VACHT_DROME Vesicular acetylcholine transporter OS=Drosophila melanogaster GN=VAChT PE=2 SV=2	10	10	120130000	135330000	127320000	111590000	128880000	126700000	110880000	117410000	75448000	83782000	81591000	70983000	123592500	120967500	77951000	1.58552	1.55184	0.000232368	0.000151306
tr|A4UZZ4|A4UZZ4_DROME Alpha-1,4 glucan phosphorylase OS=Drosophila melanogaster GN=GlyP PE=1 SV=1;sp|Q9XTL9|PYG_DROME Glycogen phosphorylase OS=Drosophila melanogaster GN=GlyP PE=2 SV=2	60	60	1012000000	1228600000	1183400000	1175800000	1404100000	1421900000	1549500000	1643100000	1952600000	2091100000	2070600000	2068200000	1149950000	1504650000	2045625000	0.562151	0.735545	4.16884e-06	0.000156995
tr|Q9V3A8|Q9V3A8_DROME Ergic53, isoform A OS=Drosophila melanogaster GN=ergic53 PE=1 SV=1	13	13	37884000	28017000	49681000	45595000	34104000	38828000	35328000	35694000	21990000	24571000	21515000	26186000	40294250	35988500	23565500	1.70988	1.52717	0.0141643	0.000162683
sp|Q9VIU7|DPM1_DROME Probable dolichol-phosphate mannosyltransferase OS=Drosophila melanogaster GN=CG10166 PE=3 SV=1	5	5	15886000	15280000	16201000	17140000	16092000	13953000	17980000	9821500	0	0	0	0	16126750	14461625	0	#DIV/0!	#DIV/0!	1.29866e-08	0.000170861
tr|Q9VXI1|Q9VXI1_DROME CG9914, isoform A OS=Drosophila melanogaster GN=CG9914 PE=1 SV=2	18	18	214700000	205350000	255460000	262440000	171340000	178110000	168060000	232180000	562200000	532610000	434070000	432500000	234487500	187422500	490345000	0.478209	0.382226	0.000415811	0.000171682
tr|E1JI91|E1JI91_DROME FI18837p1 OS=Drosophila melanogaster GN=UGP PE=1 SV=1;tr|Q9VSW1|Q9VSW1_DROME LD13601p OS=Drosophila melanogaster GN=UGP PE=1 SV=2	32	1	307080000	284120000	316270000	311700000	293780000	330590000	279030000	302300000	457630000	505790000	504340000	432040000	304792500	301425000	474950000	0.641736	0.634646	0.00012567	0.000176791
tr|Q7KMS3|Q7KMS3_DROME Dynein light chain roadblock OS=Drosophila melanogaster GN=robl PE=1 SV=1	4	4	16248000	18745000	11593000	14346000	11522000	11451000	12623000	11619000	9434700	9527800	9261300	8893700	15233000	11803750	9279375	1.6416	1.27204	0.00777357	0.000180321
tr|A0A0B4KF46|A0A0B4KF46_DROME Ubiquitin activating enzyme 1, isoform C OS=Drosophila melanogaster GN=Uba1 PE=1 SV=1	37	1	208870000	215160000	225500000	201070000	270040000	256140000	262960000	233920000	182970000	184740000	173680000	193920000	212650000	255765000	183827500	1.15679	1.39133	0.0048092	0.000185902
sp|P14199|REF2P_DROME Protein ref(2)P OS=Drosophila melanogaster GN=ref(2)P PE=1 SV=2	17	17	456810000	563530000	390360000	345760000	87102000	68651000	87945000	51836000	7243400	3432200	4237200	2699400	439115000	73883500	4403050	99.7297	16.7801	9.40137e-05	0.000198945
sp|P32748|PYRD_DROME Dihydroorotate dehydrogenase (quinone), mitochondrial OS=Drosophila melanogaster GN=Dhod PE=2 SV=2	11	11	30377000	26893000	20545000	23160000	17843000	19580000	19859000	16157000	11924000	10465000	10898000	11505000	25243750	18359750	11198000	2.25431	1.63956	0.000652693	0.000233325
tr|Q9VRZ1|Q9VRZ1_DROME Amidophosphoribosyltransferase OS=Drosophila melanogaster GN=Prat2 PE=3 SV=2;tr|Q967S0|Q967S0_DROME Amidophosphoribosyltransferase OS=Drosophila melanogaster GN=Prat2 PE=2 SV=1	20	17	56679000	72149000	48068000	55192000	81843000	87002000	55489000	81945000	258030000	296440000	217760000	207060000	58022000	76569750	244822500	0.236996	0.312756	0.000113266	0.000236823
tr|Q9Y119|Q9Y119_DROME BcDNA.GH08860 OS=Drosophila melanogaster GN=Tps1 PE=1 SV=1	45	45	133550000	118840000	141860000	134830000	269250000	325820000	189840000	363840000	585640000	640740000	633480000	573860000	132270000	287187500	608430000	0.217396	0.472014	1.61731e-07	0.000240433
tr|Q9VMH9|Q9VMH9_DROME CG9150 OS=Drosophila melanogaster GN=Dmel\CG9150 PE=3 SV=2	10	10	13340000	0	16557000	15132000	63947000	76009000	62842000	60871000	21185000	23726000	21110000	37309000	11257250	65917250	25832500	0.435779	2.55172	0.0364043	0.000241876
tr|Q9VB69|Q9VB69_DROME Malic enzyme OS=Drosophila melanogaster GN=Men-b PE=1 SV=1;tr|E1JIZ5|E1JIZ5_DROME Malic enzyme OS=Drosophila melanogaster GN=Men-b PE=1 SV=1;tr|E1JIZ4|E1JIZ4_DROME Malic enzyme OS=Drosophila melanogaster GN=Men-b PE=1 SV=1	26	26	403750000	341370000	465140000	455540000	510890000	479510000	521050000	492800000	356160000	406160000	390980000	401320000	416450000	501062500	388655000	1.07152	1.28922	0.398497	0.000251289
tr|Q9VUC1|Q9VUC1_DROME Hsc70Cb, isoform A OS=Drosophila melanogaster GN=Hsc70Cb PE=1 SV=1;tr|M9MSL3|M9MSL3_DROME Hsc70Cb, isoform G OS=Drosophila melanogaster GN=Hsc70Cb PE=1 SV=1	38	38	321590000	299550000	324160000	299580000	285220000	296350000	275280000	276820000	233960000	241150000	225860000	242660000	311220000	283417500	235907500	1.31925	1.20139	6.9185e-05	0.000253241
tr|Q9VBU6|Q9VBU6_DROME RE24638p OS=Drosophila melanogaster GN=CG11857 PE=1 SV=1	6	1	61618000	75868000	71069000	61531000	53529000	56704000	65897000	51294000	30750000	31982000	24008000	25407000	67521500	56856000	28036750	2.40832	2.02791	6.91077e-05	0.000258626
sp|Q24192|RHOL_DROME Ras-like GTP-binding protein RhoL OS=Drosophila melanogaster GN=RhoL PE=2 SV=1;tr|D3DMW7|D3DMW7_DROME MIP16962p OS=Drosophila melanogaster GN=RhoL PE=1 SV=1	3	3	9817100	7805700	0	0	8244200	8010700	9236000	13479000	0	0	0	0	4405700	9742475	0	#DIV/0!	#DIV/0!	0.138135	0.000260557
sp|P12646|G6PD_DROME Glucose-6-phosphate 1-dehydrogenase OS=Drosophila melanogaster GN=Zw PE=1 SV=2;tr|X2JEF0|X2JEF0_DROME Glucose-6-phosphate 1-dehydrogenase OS=Drosophila melanogaster GN=Zw PE=1 SV=1	13	13	17440000	12351000	19893000	20375000	18091000	18896000	16313000	15153000	25685000	25643000	23423000	24421000	17514750	17113250	24793000	0.706439	0.690245	0.00897624	0.000263976
tr|B7YZQ3|B7YZQ3_DROME Prominin, isoform D OS=Drosophila melanogaster GN=prom PE=1 SV=1;tr|A0A0B4LGM0|A0A0B4LGM0_DROME Prominin, isoform E OS=Drosophila melanogaster GN=prom PE=1 SV=1;tr|A0AVW1|A0AVW1_DROME IP13255p OS=Drosophila melanogaster GN=prom PE=1	36	36	295480000	271640000	281240000	274310000	303790000	313590000	335350000	304300000	243690000	248820000	218830000	221180000	280667500	314257500	233130000	1.20391	1.34799	0.00224304	0.000265643
tr|Q8IQC6|Q8IQC6_DROME Uncharacterized protein, isoform A OS=Drosophila melanogaster GN=BEST:GH02734 PE=4 SV=1	3	3	0	0	0	0	0	0	0	0	8739700	7742800	5008500	5538600	0	0	6757400	0	0	0.000266875	0.000266875
tr|Q9VWI2|Q9VWI2_DROME NAT1 ortholog, isoform A OS=Drosophila melanogaster GN=Naa15-16 PE=1 SV=1	9	9	0	0	0	0	0	0	0	0	7119000	10454000	9443200	5715800	0	0	8183000	0	0	0.000273	0.000273
tr|Q9W3E2|Q9W3E2_DROME PIP82 OS=Drosophila melanogaster GN=PIP82 PE=1 SV=3	23	23	38871000	56305000	40391000	38921000	41742000	44843000	45536000	47018000	32373000	33484000	33670000	36600000	43622000	44784750	34031750	1.2818	1.31597	0.0690383	0.000288135
tr|Q9VCC6|Q9VCC6_DROME CG6178 OS=Drosophila melanogaster GN=CG6178 PE=1 SV=1	15	15	57647000	43164000	53877000	51772000	37436000	36878000	41184000	30932000	16015000	20712000	20179000	18515000	51615000	36607500	18855250	2.73743	1.9415	5.48246e-05	0.000291367
tr|M9PF46|M9PF46_DROME CG6767, isoform G OS=Drosophila melanogaster GN=Dmel\CG6767 PE=1 SV=1;tr|Q9VT33|Q9VT33_DROME CG6767, isoform B OS=Drosophila melanogaster GN=Dmel\CG6767 PE=1 SV=3;tr|Q9VT32|Q9VT32_DROME CG6767, isoform A OS=Drosophila melanogaster GN	18	18	102360000	122100000	120620000	131310000	138330000	157780000	162040000	141680000	192830000	194930000	201800000	194710000	119097500	149957500	196067500	0.607431	0.764826	1.95316e-05	0.000297296
tr|Q5BIA9|Q5BIA9_DROME CG8613 OS=Drosophila melanogaster GN=CG8613 PE=1 SV=1	19	19	19901000	18545000	17015000	12106000	18453000	23919000	12384000	17947000	35539000	36562000	39553000	36214000	16891750	18175750	36967000	0.456941	0.491675	4.46863e-05	0.000298961
tr|Q9VZJ8|Q9VZJ8_DROME RH40737p OS=Drosophila melanogaster GN=Dmel\CG11594 PE=1 SV=1	15	15	29500000	31019000	23393000	23932000	13268000	26009000	30304000	32614000	71702000	72407000	97895000	85236000	26961000	25548750	81810000	0.329556	0.312294	0.000150226	0.000301732
tr|X2JCS6|X2JCS6_DROME Ribosomal protein L7A, isoform E OS=Drosophila melanogaster GN=RpL7A PE=4 SV=1;sp|P46223|RL7A_DROME 60S ribosomal protein L7a OS=Drosophila melanogaster GN=RpL7A PE=1 SV=2	15	15	89841000	110100000	77173000	67659000	77574000	68096000	71939000	57612000	150890000	169990000	133160000	186320000	86193250	68805250	160090000	0.538405	0.429791	0.00241629	0.000304547
tr|Q9VWP2|Q9VWP2_DROME CG7322, isoform A OS=Drosophila melanogaster GN=CG7322 PE=1 SV=1	11	11	34230000	43842000	43072000	36189000	38497000	40951000	35557000	46323000	102730000	90946000	76592000	79786000	39333250	40332000	87513500	0.449454	0.460866	0.000286291	0.000307421
tr|Q9VLC5|Q9VLC5_DROME Aldehyde dehydrogenase OS=Drosophila melanogaster GN=Aldh PE=1 SV=1	26	26	1622500000	2463000000	2413100000	2520900000	2383500000	2074200000	2041400000	2492100000	3155600000	3018900000	3143300000	3123900000	2254875000	2247800000	3110425000	0.724941	0.722667	0.00717	0.000309886
tr|B7Z0X1|B7Z0X1_DROME Serine hydroxymethyltransferase OS=Drosophila melanogaster GN=CG3011 PE=1 SV=1;tr|Q9W457|Q9W457_DROME Serine hydroxymethyltransferase OS=Drosophila melanogaster GN=CG3011 PE=1 SV=1	25	25	262160000	252100000	252480000	247710000	320230000	322960000	257610000	315980000	455480000	457650000	446480000	412730000	253612500	304195000	443085000	0.572379	0.686539	2.24979e-06	0.000310699
tr|B5RIM9|B5RIM9_DROME Glycerol-3-phosphate dehydrogenase [NAD(+)] OS=Drosophila melanogaster GN=Gpdh PE=1 SV=1;sp|P13706|GPDA_DROME Glycerol-3-phosphate dehydrogenase [NAD(+)], cytoplasmic OS=Drosophila melanogaster GN=Gpdh PE=1 SV=3	26	1	828510000	705540000	959670000	970230000	1161100000	1254600000	1192200000	1499000000	1959000000	1803900000	2030500000	1976200000	865987500	1276725000	1942400000	0.445834	0.657293	9.80217e-06	0.000327685
tr|Q9VKI8|Q9VKI8_DROME CG6287 OS=Drosophila melanogaster GN=GH26 PE=1 SV=1	20	20	382550000	439680000	374860000	369810000	284000000	313840000	259610000	256590000	560790000	456190000	479180000	452430000	391725000	278510000	487147500	0.80412	0.571716	0.019054	0.000333609
tr|Q9VBI2|Q9VBI2_DROME UMP-CMP kinase OS=Drosophila melanogaster GN=Dak1 PE=1 SV=1	17	17	252410000	310200000	247480000	257790000	231730000	254890000	262140000	229600000	187030000	182240000	184680000	183140000	266970000	244590000	184272500	1.44878	1.32733	0.00130225	0.000334817
tr|Q7KV34|Q7KV34_DROME CG1561 OS=Drosophila melanogaster GN=CG1561 PE=1 SV=1	37	37	112840000	119030000	120600000	136050000	189900000	196780000	173050000	199300000	325870000	263920000	285740000	291980000	122130000	189757500	291877500	0.418429	0.650127	1.71863e-05	0.000355293
sp|Q9VGP6|PFD3_DROME Prefoldin subunit 3 OS=Drosophila melanogaster GN=mgr PE=1 SV=3	2	2	0	6619100	0	4467400	4344500	5221300	5135300	7933800	0	0	0	0	2771625	5658725	0	#DIV/0!	#DIV/0!	0.145902	0.000357483
tr|Q9XYZ9|Q9XYZ9_DROME Glutathione S transferase E12, isoform A OS=Drosophila melanogaster GN=GstE12 PE=1 SV=1	12	12	255950000	297300000	306380000	326460000	321090000	300180000	302360000	303180000	403200000	362160000	412210000	392960000	296522500	306702500	392632500	0.755216	0.781144	0.00197107	0.000360532
tr|Q9VF53|Q9VF53_DROME Aldehyde oxidase 1 OS=Drosophila melanogaster GN=AOX1 PE=1 SV=1	23	22	7957100	0	3695600	0	14305000	13030000	6807400	18012000	87639000	97467000	107570000	60014000	2913175	13038600	88172500	0.0330395	0.147876	0.000177967	0.000374227
tr|Q8IML4|Q8IML4_DROME V-type proton ATPase subunit a OS=Drosophila melanogaster GN=Vha100-1 PE=1 SV=1;tr|Q6NLA3|Q6NLA3_DROME V-type proton ATPase subunit a OS=Drosophila melanogaster GN=Vha100-1 PE=1 SV=1;tr|Q8IML3|Q8IML3_DROME V-type proton ATPase subuni	24	4	398130000	399720000	392550000	381680000	400400000	362540000	414530000	356860000	263870000	289020000	277210000	275330000	393020000	383582500	276357500	1.42214	1.38799	2.04816e-06	0.0003838
tr|A1Z8D3|A1Z8D3_DROME Uncharacterized protein OS=Drosophila melanogaster GN=CG18003 PE=1 SV=1	9	9	22129000	36880000	39331000	30451000	0	0	0	14976000	37725000	34170000	29045000	32120000	32197750	3744000	33265000	0.967917	0.112551	0.810238	0.000395084
tr|Q9VBS3|Q9VBS3_DROME GH11066p OS=Drosophila melanogaster GN=CG10560 PE=2 SV=2	14	13	20385000	18057000	9498800	26048000	0	0	0	0	14043000	18964000	28190000	21930000	18497200	0	20781750	0.890069	0	0.632296	0.000414298
sp|P52029|G6PI_DROME Glucose-6-phosphate isomerase OS=Drosophila melanogaster GN=Pgi PE=2 SV=2	27	27	421510000	402410000	575720000	548210000	638600000	590610000	637570000	583340000	836710000	770340000	773450000	746520000	486962500	612530000	781755000	0.622909	0.783532	0.000843059	0.000437854
tr|Q9VPZ5|Q9VPZ5_DROME CG5397, isoform A OS=Drosophila melanogaster GN=CT16527 PE=1 SV=1	14	14	34882000	40035000	28000000	24964000	23180000	26030000	23496000	25963000	17668000	16160000	18867000	15324000	31970250	24667250	17004750	1.88008	1.45061	0.00513089	0.000438604
tr|Q53XG2|Q53XG2_DROME Division abnormally delayed, isoform B OS=Drosophila melanogaster GN=dally PE=1 SV=1;sp|Q24114|DALY_DROME Division abnormally delayed protein OS=Drosophila melanogaster GN=dally PE=1 SV=1	7	7	6447800	5766300	7550500	5899000	6542700	8155700	5551100	3985100	0	0	0	0	6415900	6058650	0	#DIV/0!	#DIV/0!	4.06908e-06	0.000449452
sp|Q9VXY7|LSD2_DROME Lipid storage droplets surface-binding protein 2 OS=Drosophila melanogaster GN=Lsd-2 PE=1 SV=1;tr|Q0KHS6|Q0KHS6_DROME Lipid storage droplet-2, isoform D OS=Drosophila melanogaster GN=Lsd-2 PE=1 SV=2;tr|X2JKC1|X2JKC1_DROME Lipid storage	9	9	36577000	0	14047000	14792000	12558000	19128000	15057000	20621000	45080000	35976000	40111000	33366000	16354000	16841000	38633250	0.423314	0.43592	0.0313906	0.000456751
tr|X2JB94|X2JB94_DROME Cyp12c1, isoform B OS=Drosophila melanogaster GN=Cyp12c1 PE=3 SV=1;sp|Q9VVR9|C12C1_DROME Probable cytochrome P450 12c1, mitochondrial OS=Drosophila melanogaster GN=Cyp12c1 PE=2 SV=2	5	5	0	0	0	0	0	0	0	0	9246500	9513500	6433200	5015700	0	0	7552225	0	0	0.000460193	0.000460193
tr|Q9W2J4|Q9W2J4_DROME UDP-glucuronosyltransferase OS=Drosophila melanogaster GN=BEST:GH09393 PE=1 SV=2	15	15	107640000	71113000	104570000	90485000	43813000	41424000	46163000	40322000	32402000	27058000	32463000	29430000	93452000	42930500	30338250	3.08034	1.41506	0.000293695	0.000479638
tr|Q9W2H8|Q9W2H8_DROME CG9485, isoform B OS=Drosophila melanogaster GN=CG9485 PE=1 SV=3	42	1	118020000	106640000	138980000	126060000	175700000	180790000	191970000	188170000	235750000	249580000	218110000	234260000	122425000	184157500	234425000	0.522235	0.785571	2.07693e-05	0.000499256
tr|A4UZR3|A4UZR3_DROME Trehalase OS=Drosophila melanogaster GN=Treh PE=1 SV=1;sp|Q9W2M2|TREA_DROME Trehalase OS=Drosophila melanogaster GN=Treh PE=1 SV=1	21	21	81543000	64874000	70224000	66389000	72885000	67331000	61856000	58985000	37947000	43258000	37111000	44784000	70757500	65264250	40775000	1.73532	1.60059	0.000391962	0.000507628
tr|A0A126GUQ4|A0A126GUQ4_DROME Carnitine O-Acetyl-Transferase, isoform E OS=Drosophila melanogaster GN=CRAT PE=1 SV=1;tr|Q0KIA8|Q0KIA8_DROME Carnitine O-Acetyl-Transferase, isoform B OS=Drosophila melanogaster GN=CRAT PE=1 SV=1;tr|Q9VI16|Q9VI16_DROME Carni	34	34	79366000	79847000	123530000	120100000	88598000	93118000	93333000	84430000	112980000	125530000	122840000	135400000	100710750	89869750	124187500	0.810957	0.723662	0.12204	0.000508907
tr|A1Z7H3|A1Z7H3_DROME Acyl-CoA synthetase long-chain, isoform C OS=Drosophila melanogaster GN=Acsl PE=1 SV=1;tr|Q8T3L1|Q8T3L1_DROME Acyl-CoA synthetase long-chain, isoform A OS=Drosophila melanogaster GN=Acsl PE=1 SV=1;tr|A1Z7H2|A1Z7H2_DROME Acyl-CoA synt	32	32	267310000	270200000	279760000	284630000	236900000	251100000	270500000	236460000	353030000	351350000	336720000	308210000	275475000	248740000	337327500	0.81664	0.737384	0.00144022	0.000511848
tr|Q9W3K9|Q9W3K9_DROME CG2254 OS=Drosophila melanogaster GN=CG2254 PE=1 SV=1	13	13	503400000	506620000	542720000	501530000	196370000	197510000	234620000	233090000	292910000	342060000	331960000	309630000	513567500	215397500	319140000	1.60922	0.674931	1.18203e-05	0.00051457
tr|Q9VN91|Q9VN91_DROME GH04877p OS=Drosophila melanogaster GN=rtp PE=1 SV=1	9	9	0	56608000	71388000	58758000	71074000	64428000	37554000	77501000	221510000	196000000	150890000	235030000	46688500	62639250	200857500	0.232446	0.311859	0.000735265	0.000517583
tr|M9PB12|M9PB12_DROME CG9886, isoform B OS=Drosophila melanogaster GN=Dmel\CG9886 PE=4 SV=1;sp|Q9VQC4|GLCTK_DROME Glycerate kinase OS=Drosophila melanogaster GN=Glyctk PE=2 SV=1	13	13	0	0	0	0	0	0	0	0	16265000	10454000	10612000	8291400	0	0	11405600	0	0	0.000539556	0.000539556
tr|O97479|O97479_DROME FI05212p OS=Drosophila melanogaster GN=Sodh-1 PE=1 SV=1	19	12	0	98425000	65695000	74777000	49255000	58566000	56745000	72266000	150000000	218980000	148480000	185810000	59724250	59208000	175817500	0.339695	0.336758	0.00503369	0.000543656
tr|Q7K084|Q7K084_DROME Odorant-binding protein 44a, isoform A OS=Drosophila melanogaster GN=Obp44a PE=1 SV=1	16	16	696140000	1034900000	939150000	603180000	648090000	672640000	789980000	743440000	1159300000	1335700000	1410200000	1614700000	818342500	713537500	1379975000	0.593013	0.517066	0.0066342	0.000544283
tr|Q8IM93|Q8IM93_DROME FI18814p1 OS=Drosophila melanogaster GN=Dmel\CG32017 PE=2 SV=2	18	18	95106000	123650000	61704000	71867000	73426000	73443000	68345000	57467000	42706000	43160000	38015000	34724000	88081750	68170250	39651250	2.22141	1.71925	0.0131139	0.0005445
tr|X2J5T3|X2J5T3_DROME Rab6, isoform B OS=Drosophila melanogaster GN=Rab6 PE=1 SV=1;sp|O18334|RAB6_DROME Ras-related protein Rab6 OS=Drosophila melanogaster GN=Rab6 PE=1 SV=1	10	9	179730000	143650000	186110000	188090000	170640000	182180000	177590000	157020000	122180000	96738000	125600000	116970000	174395000	171857500	115372000	1.51159	1.48959	0.00293945	0.000551691
sp|Q9U915|KAD2_DROME Adenylate kinase OS=Drosophila melanogaster GN=Adk2 PE=1 SV=1	20	20	153140000	191520000	149680000	144040000	143560000	151530000	141200000	150510000	209170000	211360000	186150000	184360000	159595000	146700000	197760000	0.807014	0.741808	0.0261554	0.000558591
tr|A0A0B4LF57|A0A0B4LF57_DROME Calmodulin, isoform C OS=Drosophila melanogaster GN=Cam PE=1 SV=1;sp|P62152|CALM_DROME Calmodulin OS=Drosophila melanogaster GN=Cam PE=1 SV=2	16	16	3260100000	3676300000	2495600000	2504800000	3111400000	2969700000	3651400000	3104700000	2216600000	2072200000	2214000000	2214900000	2984200000	3209300000	2179425000	1.36926	1.47254	0.0339607	0.000563341
tr|Q9VHB1|Q9VHB1_DROME Mitochondrial pyruvate carrier OS=Drosophila melanogaster GN=CG9399 PE=1 SV=1;tr|A0A0B4KFZ7|A0A0B4KFZ7_DROME Mitochondrial pyruvate carrier OS=Drosophila melanogaster GN=CG9399 PE=1 SV=1	8	7	21023000	22841000	27881000	29296000	34975000	33227000	30771000	24971000	69653000	70643000	55406000	55333000	25260250	30986000	62758750	0.402498	0.493732	0.000208227	0.000570287
tr|Q9VC62|Q9VC62_DROME Extended synaptotagmin-like protein 2 ortholog, isoform A OS=Drosophila melanogaster GN=Esyt2 PE=1 SV=1;tr|Q7KS16|Q7KS16_DROME Extended synaptotagmin-like protein 2 ortholog, isoform B OS=Drosophila melanogaster GN=Esyt2 PE=1 SV=1;tr	23	23	93431000	73993000	102470000	80593000	59079000	57568000	52598000	46330000	33977000	35588000	28999000	32188000	87621750	53893750	32688000	2.68055	1.64873	0.000155123	0.000573242
tr|Q9Y166|Q9Y166_DROME BcDNA.GH02431 OS=Drosophila melanogaster GN=Dic1 PE=1 SV=1	11	11	53836000	32308000	56654000	56514000	45036000	46831000	46018000	50692000	62489000	68942000	58713000	63029000	49828000	47144250	63293250	0.787256	0.744854	0.0744497	0.00058513
tr|Q9VHV9|Q9VHV9_DROME CG7900 OS=Drosophila melanogaster GN=CG7900 PE=4 SV=3	11	11	19595000	17473000	17914000	16772000	0	0	0	0	12435000	6726200	9288400	6850400	17938500	0	8825000	2.03269	0	0.000806968	0.000588695
tr|Q9VB96|Q9VB96_DROME Uncharacterized protein, isoform A OS=Drosophila melanogaster GN=CG31075 PE=1 SV=2;tr|A0A0B4K6I6|A0A0B4K6I6_DROME Uncharacterized protein, isoform B OS=Drosophila melanogaster GN=CG31075 PE=1 SV=1	21	21	109050000	97304000	125900000	132630000	120460000	128950000	109920000	145180000	258920000	231450000	228960000	192760000	116221000	126127500	228022500	0.509691	0.553136	0.000394747	0.000590598
tr|Q8SZN1|Q8SZN1_DROME GEO08217p1 OS=Drosophila melanogaster GN=CG31313 PE=1 SV=1;tr|A0A0B4KHI6|A0A0B4KHI6_DROME Uncharacterized protein, isoform C OS=Drosophila melanogaster GN=CG31313 PE=1 SV=1	4	4	0	0	0	0	0	0	0	0	25625000	11974000	23286000	18395000	0	0	19820000	0	0	0.000597417	0.000597417
tr|X2JJG8|X2JJG8_DROME Glutamine synthetase OS=Drosophila melanogaster GN=Gs2 PE=1 SV=1;sp|P20478|GLNA2_DROME Glutamine synthetase 2 cytoplasmic OS=Drosophila melanogaster GN=Gs2 PE=2 SV=3;tr|X2JDA5|X2JDA5_DROME Glutamine synthetase OS=Drosophila melanogas	28	28	2413800000	2996000000	2792600000	2607300000	1994500000	2041700000	2231600000	1807500000	2608200000	2609700000	2561100000	2585700000	2702425000	2018825000	2591175000	1.04293	0.779116	0.408599	0.000623496
sp|Q9VA73|CMC_DROME Calcium-binding mitochondrial carrier protein Aralar1 OS=Drosophila melanogaster GN=aralar1 PE=2 SV=1;tr|A0A0B4K6V1|A0A0B4K6V1_DROME Aralar1, isoform E OS=Drosophila melanogaster GN=aralar1 PE=1 SV=1	33	1	298080000	252990000	310730000	316190000	248710000	275810000	256030000	268920000	396770000	387210000	386920000	326270000	294497500	262367500	374292500	0.786811	0.700969	0.0101927	0.000645552
tr|F0JAF7|F0JAF7_DROME MIP14774p OS=Drosophila melanogaster GN=Rab35 PE=1 SV=1;tr|Q9W5X0|Q9W5X0_DROME LD21953p OS=Drosophila melanogaster GN=Rab35 PE=1 SV=1	3	3	0	0	0	0	5882500	7712100	3371300	6180700	0	0	0	0	0	5786650	0	#DIV/0!	#DIV/0!	#DIV/0!	0.00066639
tr|Q9I7R1|Q9I7R1_DROME NADH-cytochrome b5 reductase OS=Drosophila melanogaster GN=zetaCOP PE=1 SV=2;tr|Q4LDP7|Q4LDP7_DROME NADH-cytochrome b5 reductase OS=Drosophila melanogaster GN=Dmel\CG5946 PE=1 SV=1;tr|E1JHY0|E1JHY0_DROME NADH-cytochrome b5 reductase	14	14	84609000	66651000	122920000	129040000	92730000	102320000	88101000	126480000	195590000	170110000	163330000	168250000	100805000	102407750	174320000	0.578276	0.58747	0.00454569	0.000674313
tr|Q0KHQ6|Q0KHQ6_DROME 6-phosphofructo-2-kinase, isoform A OS=Drosophila melanogaster GN=Pfrx PE=1 SV=1;tr|X2JED9|X2JED9_DROME 6-phosphofructo-2-kinase, isoform N OS=Drosophila melanogaster GN=Pfrx PE=1 SV=1;tr|Q9VWH7|Q9VWH7_DROME 6-phosphofructo 2-kinase/	19	19	13126000	7805400	10989000	11051000	20068000	37289000	31261000	23773000	51946000	64780000	56381000	61343000	10742850	28097750	58612500	0.183286	0.479382	3.99305e-06	0.000684217
tr|A1ZBJ2|A1ZBJ2_DROME CG7461, isoform B OS=Drosophila melanogaster GN=CG7461 PE=1 SV=2	31	31	515050000	576090000	580050000	576640000	543150000	586940000	568880000	589480000	749120000	762030000	766220000	667030000	561957500	572112500	736100000	0.763425	0.777221	0.000810576	0.000688461
tr|Q8IPE8|Q8IPE8_DROME Mitochondrial trifunctional protein alpha subunit, isoform B OS=Drosophila melanogaster GN=Mtpalpha PE=1 SV=1;tr|Q9V397|Q9V397_DROME BcDNA.GH12558 OS=Drosophila melanogaster GN=Mtpalpha PE=1 SV=1	43	43	966560000	933550000	1176100000	1298900000	1027800000	1046300000	1083200000	1067900000	1635500000	1485100000	1471600000	1317500000	1093777500	1056300000	1477425000	0.740327	0.71496	0.0122978	0.000702305
sp|Q00748|MDR65_DROME Multidrug resistance protein homolog 65 OS=Drosophila melanogaster GN=Mdr65 PE=1 SV=2	23	23	26908000	36641000	30910000	35601000	52686000	50985000	61805000	57787000	41579000	37411000	39126000	36401000	32515000	55815750	38629250	0.84172	1.44491	0.0511474	0.00072317
sp|P05389|RLA2_DROME 60S acidic ribosomal protein P2 OS=Drosophila melanogaster GN=RpLP2 PE=1 SV=1	6	6	253820000	218280000	186480000	177650000	147860000	139820000	130910000	108090000	259220000	223940000	210420000	206510000	209057500	131670000	225022500	0.929052	0.585141	0.476689	0.000728323
tr|Q9W335|Q9W335_DROME LD26546p OS=Drosophila melanogaster GN=l(1)G0320 PE=1 SV=1	4	4	6247100	6745700	7673200	6741200	5569500	6806500	6342700	4877200	13357000	12828000	9489200	12082000	6851800	5898975	11939050	0.573898	0.494091	0.00137504	0.000739447
tr|Q9VTV3|Q9VTV3_DROME AT17975p OS=Drosophila melanogaster GN=Adk1 PE=1 SV=1;tr|Q8IQG9|Q8IQG9_DROME Adenylate kinase 1, isoform B OS=Drosophila melanogaster GN=Adk1 PE=1 SV=1	7	7	145650000	154870000	115810000	140080000	147060000	165350000	171050000	146670000	113210000	106040000	87746000	82999000	139102500	157532500	97498750	1.42671	1.61574	0.0092712	0.000758331
tr|E1JI22|E1JI22_DROME Clathrin light chain OS=Drosophila melanogaster GN=Clc PE=1 SV=1;sp|Q9VWA1|CLC_DROME Clathrin light chain OS=Drosophila melanogaster GN=Clc PE=2 SV=1	11	11	77289000	85606000	47444000	50209000	53752000	48968000	55803000	49743000	26425000	36379000	26944000	36595000	65137000	52066500	31585750	2.06223	1.64842	0.0152896	0.000764855
sp|Q09332|UGGG_DROME UDP-glucose:glycoprotein glucosyltransferase OS=Drosophila melanogaster GN=Ugt PE=1 SV=2	36	36	100420000	101960000	108770000	101260000	88665000	80113000	92027000	104230000	63207000	54497000	51098000	49744000	103102500	91258750	54636500	1.88706	1.67029	1.01036e-05	0.000766366
sp|Q9VG97|GSTD3_DROME Inactive glutathione S-transferase D3 OS=Drosophila melanogaster GN=GstD3 PE=2 SV=1	7	7	18127000	17999000	31267000	27373000	14837000	19676000	27681000	20322000	0	6126200	0	0	23691500	20629000	1531550	15.469	13.4694	0.000945625	0.000784903
sp|Q8MLZ7|IDGF3_DROME Chitinase-like protein Idgf3 OS=Drosophila melanogaster GN=Idgf3 PE=1 SV=3;tr|X2JA18|X2JA18_DROME Imaginal disc growth factor 3, isoform D OS=Drosophila melanogaster GN=Idgf3 PE=4 SV=1	8	8	27559000	28736000	35376000	22857000	24046000	29871000	21456000	25082000	14825000	13069000	10953000	13464000	28632000	25113750	13077750	2.18937	1.92034	0.00120091	0.00079478
sp|P46415|ADHX_DROME Alcohol dehydrogenase class-3 OS=Drosophila melanogaster GN=Fdh PE=1 SV=3	12	12	76628000	70218000	86186000	77167000	98833000	106060000	102430000	127660000	167910000	156120000	147230000	155920000	77549750	108745750	156795000	0.494593	0.693554	6.06241e-06	0.000807477
sp|Q9V7Y2|SGPL_DROME Sphingosine-1-phosphate lyase OS=Drosophila melanogaster GN=Sply PE=2 SV=1	18	18	47369000	38889000	48835000	54722000	40548000	43546000	38315000	38571000	52520000	64226000	60363000	55222000	47453750	40245000	58082750	0.817002	0.692891	0.0440915	0.000817004
tr|Q95TK5|Q95TK5_DROME CG1635 OS=Drosophila melanogaster GN=CG1635 PE=1 SV=1	18	18	107930000	80887000	87274000	92203000	94193000	92689000	92093000	94391000	74226000	81301000	70982000	81434000	92073500	93341500	76985750	1.19598	1.21245	0.0546637	0.000873757
tr|Q9VMC6|Q9VMC6_DROME CG9547 OS=Drosophila melanogaster GN=152078_at PE=1 SV=1	13	13	22880000	29495000	41055000	44445000	19111000	28171000	33717000	34960000	53562000	55096000	60942000	69154000	34468750	28989750	59688500	0.577477	0.485684	0.00628313	0.000900586
sp|O96553|C1TC_DROME C-1-tetrahydrofolate synthase, cytoplasmic OS=Drosophila melanogaster GN=pug PE=2 SV=4;tr|A0A0B4K623|A0A0B4K623_DROME Pugilist, isoform E OS=Drosophila melanogaster GN=pug PE=1 SV=1	49	49	91238000	132070000	134930000	128690000	167950000	186630000	144030000	234110000	385040000	337400000	310560000	316620000	121732000	183180000	337405000	0.360789	0.542908	3.49972e-05	0.000921611
tr|Q9W3Z3|Q9W3Z3_DROME Serine--pyruvate aminotransferase OS=Drosophila melanogaster GN=Spat PE=1 SV=1	13	13	17493000	17111000	25000000	17938000	36171000	31525000	22276000	35258000	61917000	54354000	54462000	50541000	19385500	31307500	55318500	0.350434	0.56595	2.18762e-05	0.000921999
sp|P08646|RAS1_DROME Ras-like protein 1 OS=Drosophila melanogaster GN=Ras85D PE=1 SV=2	6	6	39265000	45293000	43532000	49866000	54590000	58979000	48977000	53600000	40852000	41271000	41649000	42401000	44489000	54036500	41543250	1.07091	1.30073	0.232528	0.000954618
tr|Q9VSN3|Q9VSN3_DROME Cuticular protein 66D OS=Drosophila melanogaster GN=Cpr66D PE=1 SV=2	7	7	0	0	0	0	29374000	14126000	20301000	16466000	0	0	0	0	0	20066750	0	#DIV/0!	#DIV/0!	#DIV/0!	0.000978028
tr|A0A0B4LFM0|A0A0B4LFM0_DROME Calbindin 53E, isoform B OS=Drosophila melanogaster GN=Cbp53E PE=4 SV=1;sp|P41044|CAB32_DROME Calbindin-32 OS=Drosophila melanogaster GN=Cbp53E PE=2 SV=1	19	19	241090000	215060000	159030000	189430000	175000000	182600000	186000000	183430000	160750000	140570000	154630000	142690000	201152500	181757500	149660000	1.34406	1.21447	0.0300454	0.000984184
sp|Q9V4I1|CP9B2_DROME Cytochrome P450 9b2 OS=Drosophila melanogaster GN=Cyp9b2 PE=2 SV=1	18	18	99624000	68163000	100130000	88736000	35768000	28151000	21795000	44064000	67498000	77640000	67389000	60337000	89163250	32444500	68216000	1.30707	0.475614	0.044714	0.000985193
tr|Q9W022|Q9W022_DROME CG8993 OS=Drosophila melanogaster GN=Dmel\CG8993 PE=1 SV=1	5	5	174690000	215600000	118120000	123460000	128130000	128500000	156960000	123390000	89950000	66502000	64576000	81815000	157967500	134245000	75710750	2.08646	1.77313	0.0136623	0.000988895
sp|Q7KN62|TERA_DROME Transitional endoplasmic reticulum ATPase TER94 OS=Drosophila melanogaster GN=TER94 PE=1 SV=1	41	4	496290000	531520000	500560000	498370000	454720000	464820000	480620000	483520000	423350000	426990000	420920000	401650000	506685000	470920000	418227500	1.21151	1.12599	0.000120597	0.000997901
sp|P22465|ANX10_DROME Annexin B10 OS=Drosophila melanogaster GN=AnxB10 PE=2 SV=3	19	19	535350000	586850000	440500000	467530000	380260000	368660000	392380000	336540000	303110000	268480000	257740000	280770000	507557500	369460000	277525000	1.82887	1.33127	0.000552167	0.00100761
sp|Q9W1G0|TALDO_DROME Probable transaldolase OS=Drosophila melanogaster GN=Taldo PE=2 SV=2	19	19	129280000	149560000	135280000	149960000	126010000	135280000	126840000	163630000	196910000	192750000	194900000	185080000	141020000	137940000	192410000	0.732914	0.716907	0.00011516	0.00102676
tr|Q9VJ28|Q9VJ28_DROME FI05204p OS=Drosophila melanogaster GN=L2HGDH PE=1 SV=1	17	17	81545000	81420000	82722000	89242000	65328000	63267000	56707000	59207000	71421000	76824000	74426000	76613000	83732250	61127250	74821000	1.1191	0.81698	0.00736323	0.00104253
tr|A0A0B4LGB7|A0A0B4LGB7_DROME Calcium-transporting ATPase OS=Drosophila melanogaster GN=SERCA PE=1 SV=1	61	2	6442400000	5377200000	5521800000	6033600000	7195400000	6465400000	7687800000	6739800000	5518000000	5442300000	5268700000	5418900000	5843750000	7022100000	5411975000	1.07978	1.29751	0.134569	0.00105889
tr|A0A0B4JDA0|A0A0B4JDA0_DROME Moira, isoform B OS=Drosophila melanogaster GN=mor PE=1 SV=1;tr|Q9VF03|Q9VF03_DROME Brahma associated protein 155 kDa OS=Drosophila melanogaster GN=mor PE=1 SV=3	13	13	12287000	9626800	8921200	9226700	11989000	13246000	12130000	12257000	8225500	10427000	8278500	8307900	10015425	12405500	8809725	1.13686	1.40816	0.247293	0.00106043
tr|Q9VYK6|Q9VYK6_DROME Tomosyn ortholog, isoform C OS=Drosophila melanogaster GN=Tomosyn PE=1 SV=3;tr|A4V4D2|A4V4D2_DROME Tomosyn ortholog, isoform H OS=Drosophila melanogaster GN=Tomosyn PE=1 SV=1;tr|Q9VYK5|Q9VYK5_DROME Tomosyn ortholog, isoform K OS=Dros	18	18	34113000	16570000	31215000	34991000	31359000	30297000	28617000	26645000	20844000	23615000	19565000	21564000	29222250	29229500	21397000	1.36572	1.36606	0.124002	0.00107817
tr|Q7JVH6|Q7JVH6_DROME CG9436 OS=Drosophila melanogaster GN=CG9436 PE=1 SV=1	16	16	53289000	88070000	65834000	62090000	61937000	57692000	62219000	57249000	88597000	83456000	82836000	71931000	67320750	59774250	81705000	0.823949	0.731586	0.129447	0.00110275
tr|A0A0B4KHZ1|A0A0B4KHZ1_DROME Lipid storage droplet-1, isoform D OS=Drosophila melanogaster GN=Lsd-1 PE=1 SV=1;sp|Q9VCI3|LSD1_DROME Lipid storage droplets surface-binding protein 1 OS=Drosophila melanogaster GN=Lsd-1 PE=2 SV=2	18	18	50786000	49625000	50509000	42837000	59872000	84302000	62687000	71925000	180870000	164990000	229340000	144600000	48439250	69696500	179950000	0.269182	0.38731	0.000351731	0.00111136
tr|A0A0B4KHL2|A0A0B4KHL2_DROME Coatomer subunit gamma OS=Drosophila melanogaster GN=gammaCOP PE=1 SV=1;sp|Q8I0G5|COPG_DROME Coatomer subunit gamma OS=Drosophila melanogaster GN=gammaCOP PE=2 SV=1	18	18	61861000	60805000	57644000	48348000	39064000	38068000	36532000	34894000	23745000	31015000	25802000	24773000	57164500	37139500	26333750	2.17077	1.41034	0.000113437	0.00112712
tr|Q9VXQ5|Q9VXQ5_DROME GH13725p OS=Drosophila melanogaster GN=CCT6 PE=1 SV=1	22	22	61492000	68704000	69708000	69104000	57550000	57051000	65488000	59278000	46002000	36197000	38518000	45589000	67252000	59841750	41576500	1.61755	1.43932	0.000181922	0.00115671
tr|Q9VBN5|Q9VBN5_DROME 60S ribosomal protein L27 OS=Drosophila melanogaster GN=RpL27 PE=1 SV=1	7	7	59559000	55730000	54831000	48660000	40344000	49027000	52963000	44330000	80564000	83990000	64667000	74453000	54695000	46666000	75918500	0.720444	0.614685	0.0044697	0.00116008
tr|M9PIM0|M9PIM0_DROME Ribosomal protein L10, isoform E OS=Drosophila melanogaster GN=RpL10 PE=4 SV=1;sp|O61231|RL10_DROME 60S ribosomal protein L10 OS=Drosophila melanogaster GN=RpL10 PE=1 SV=1	14	14	0	0	57895000	47910000	56707000	57493000	55550000	58433000	149040000	136340000	93134000	142520000	26451250	57045750	130258500	0.203067	0.437943	0.00199852	0.00116832
tr|H9XVM6|H9XVM6_DROME Crk oncogene, isoform E OS=Drosophila melanogaster GN=Crk PE=1 SV=1;sp|Q9XYM0|CRK_DROME Adapter molecule Crk OS=Drosophila melanogaster GN=Crk PE=1 SV=1;tr|H9XVM7|H9XVM7_DROME Crk oncogene, isoform D OS=Drosophila melanogaster GN=Crk	8	8	22413000	34074000	20676000	24529000	29371000	25495000	28844000	25154000	21445000	19971000	19552000	18245000	25423000	27216000	19803250	1.28378	1.37432	0.116047	0.00117011
tr|Q9VTK9|Q9VTK9_DROME CG6084, isoform A OS=Drosophila melanogaster GN=34F4T PE=1 SV=2;tr|M9PI17|M9PI17_DROME CG6084, isoform D OS=Drosophila melanogaster GN=34F4T PE=1 SV=1;tr|M9PF61|M9PF61_DROME CG6084, isoform C OS=Drosophila melanogaster GN=34F4T PE=1	21	21	481590000	536020000	493330000	549670000	507550000	441970000	420690000	471020000	833890000	788450000	699900000	633430000	515152500	460307500	738917500	0.697172	0.622948	0.00337182	0.00122699
tr|B6IDY5|B6IDY5_DROME CYP6G1 OS=Drosophila melanogaster GN=Cyp6g1 PE=2 SV=1;sp|Q9V674|CP6G1_DROME Cytochrome P450 6g1 OS=Drosophila melanogaster GN=Cyp6g1 PE=2 SV=1	14	14	61485000	55588000	43562000	47688000	29636000	28661000	31631000	30837000	85475000	64732000	64587000	54756000	52080750	30191250	67387500	0.772855	0.448024	0.0908444	0.00123316
tr|Q9VBR6|Q9VBR6_DROME RE74917p OS=Drosophila melanogaster GN=tobi PE=2 SV=1	18	18	0	15368000	0	9482600	0	0	0	0	202400000	91560000	135820000	115270000	6212650	0	136262500	0.0455932	0	0.00167917	0.00123918
tr|M9PEL1|M9PEL1_DROME Ras opposite, isoform B OS=Drosophila melanogaster GN=Rop PE=3 SV=1;sp|Q07327|ROP_DROME Protein ROP OS=Drosophila melanogaster GN=Rop PE=2 SV=2	36	36	503990000	523080000	517030000	534720000	533870000	581590000	615760000	526450000	440200000	449110000	446210000	437130000	519705000	564417500	443162500	1.17272	1.27361	3.35125e-05	0.00123932
tr|Q0E9A1|Q0E9A1_DROME Glutaminase, isoform F OS=Drosophila melanogaster GN=GLS PE=1 SV=1	9	1	22202000	26008000	17293000	24765000	28629000	25146000	27020000	24648000	20444000	15310000	19205000	16806000	22567000	26360750	17941250	1.25783	1.46928	0.0854278	0.00124527
tr|M9PCQ1|M9PCQ1_DROME NADPH--cytochrome P450 reductase OS=Drosophila melanogaster GN=Cpr PE=1 SV=1;sp|Q27597|NCPR_DROME NADPH--cytochrome P450 reductase OS=Drosophila melanogaster GN=Cpr PE=2 SV=2;tr|Q8IPJ7|Q8IPJ7_DROME Cytochrome P450 reductase, isoform	34	34	210030000	202980000	253190000	246150000	108780000	132980000	153270000	124410000	196720000	184410000	197950000	178330000	228087500	129860000	189352500	1.20457	0.685811	0.0284539	0.001257
tr|B7YZQ7|B7YZQ7_DROME Nucleosome remodeling factor-38kD, isoform B OS=Drosophila melanogaster GN=Nurf-38 PE=1 SV=1;tr|A0A0B4K7G9|A0A0B4K7G9_DROME Nucleosome remodeling factor-38kD, isoform C OS=Drosophila melanogaster GN=Nurf-38 PE=1 SV=1;sp|O77460|IPYR_D	19	19	322100000	354490000	293110000	317420000	351420000	347080000	360200000	337510000	405380000	388710000	378030000	400660000	321780000	349052500	393195000	0.818373	0.887734	0.00225067	0.00126746
tr|M9PF36|M9PF36_DROME CG3529, isoform C OS=Drosophila melanogaster GN=DmTOM1 PE=1 SV=1;tr|Q9VSZ1|Q9VSZ1_DROME CG3529, isoform B OS=Drosophila melanogaster GN=DmTOM1 PE=1 SV=2;tr|M9PEX2|M9PEX2_DROME CG3529, isoform D OS=Drosophila melanogaster GN=DmTOM1 PE	11	11	39624000	41853000	33549000	32619000	28626000	29960000	25621000	30136000	23199000	19730000	20987000	19188000	36911250	28585750	20776000	1.77663	1.3759	0.000566977	0.00127291
tr|A1Z8H1|A1Z8H1_DROME Cuticular protein 47Ea OS=Drosophila melanogaster GN=Cpr47Ea PE=1 SV=1	3	3	43745000	42864000	0	0	37551000	21544000	37659000	18660000	0	0	0	0	21652250	28853500	0	#DIV/0!	#DIV/0!	0.134008	0.00129261
tr|Q9VSU6|Q9VSU6_DROME Dihydropteridine reductase OS=Drosophila melanogaster GN=Dhpr PE=1 SV=1	10	10	77464000	76661000	71216000	74660000	60197000	69462000	61663000	59301000	95691000	89272000	79049000	83478000	75000250	62655750	86872500	0.863337	0.721238	0.0219557	0.00132532
tr|Q9VRJ4|Q9VRJ4_DROME SD02021p OS=Drosophila melanogaster GN=Dmel\CG10672 PE=1 SV=1	19	19	80633000	108090000	93431000	101630000	81771000	91983000	87304000	76361000	59205000	64202000	64750000	53900000	95946000	84354750	60514250	1.58551	1.39397	0.00151166	0.00133194
tr|Q9V9Q4|Q9V9Q4_DROME CG1416, isoform A OS=Drosophila melanogaster GN=Dmel\CG1416 PE=1 SV=2	9	9	0	0	21637000	20644000	23561000	23632000	21798000	21373000	18943000	19504000	17828000	18728000	10570250	22591000	18750750	0.563724	1.20481	0.229511	0.00134961
tr|Q9VV47|Q9VV47_DROME CG4842 OS=Drosophila melanogaster GN=Dmel\CG4842 PE=1 SV=2	7	7	12930000	0	15390000	18632000	12590000	14938000	0	18642000	40866000	38398000	36028000	52129000	11738000	11542500	41855250	0.280443	0.275772	0.00143704	0.00135161
tr|Q9VHN7|Q9VHN7_DROME CG8036, isoform B OS=Drosophila melanogaster GN=CG8036 PE=1 SV=3;tr|Q7KSU6|Q7KSU6_DROME CG8036, isoform D OS=Drosophila melanogaster GN=CG8036 PE=1 SV=1	31	31	693530000	760560000	763860000	865970000	894870000	821630000	855620000	817920000	1460800000	1432500000	1127500000	1225200000	770980000	847510000	1311500000	0.587861	0.646214	0.000864494	0.00136834
tr|Q7KTU2|Q7KTU2_DROME Calcium-transporting ATPase OS=Drosophila melanogaster GN=SPoCk PE=3 SV=1;tr|Q9VNR2|Q9VNR2_DROME Calcium-transporting ATPase OS=Drosophila melanogaster GN=SPoCk PE=3 SV=1;tr|C1C5A0|C1C5A0_DROME Calcium-transporting ATPase OS=Drosophi	23	23	62274000	57394000	50656000	49205000	44904000	46654000	53301000	42063000	35326000	29475000	30846000	30732000	54882250	46730500	31594750	1.73707	1.47906	0.000405969	0.00139541
tr|Q2PDR9|Q2PDR9_DROME Varicose, isoform C OS=Drosophila melanogaster GN=vari PE=1 SV=1;tr|M9PDB2|M9PDB2_DROME Varicose, isoform E OS=Drosophila melanogaster GN=vari PE=1 SV=1;tr|Q7KT16|Q7KT16_DROME FI17352p1 OS=Drosophila melanogaster GN=vari PE=1 SV=2;tr	10	10	27219000	14810000	18308000	18462000	27264000	24293000	26978000	22238000	18840000	18443000	18086000	18653000	19699750	25193250	18505500	1.06453	1.36139	0.667991	0.00142624
tr|A1ZB68|A1ZB68_DROME FI01423p OS=Drosophila melanogaster GN=GstE3 PE=1 SV=1	13	13	70679000	84363000	53774000	59469000	57833000	52846000	58065000	47752000	85175000	86588000	77187000	69773000	67071250	54124000	79680750	0.84175	0.679261	0.156812	0.00143663
tr|A0A0B4KFT0|A0A0B4KFT0_DROME Cytochrome c oxidase subunit 5A, isoform C OS=Drosophila melanogaster GN=COX5A PE=4 SV=1;sp|Q94514|COX5A_DROME Cytochrome c oxidase subunit 5A, mitochondrial OS=Drosophila melanogaster GN=COX5A PE=2 SV=2	10	10	1017100000	1194900000	823060000	873090000	963190000	924050000	826430000	914930000	747520000	641640000	679250000	592360000	977037500	907150000	665192500	1.4688	1.36374	0.013159	0.00145096
tr|E1JJN1|E1JJN1_DROME Bendless, isoform B OS=Drosophila melanogaster GN=ben PE=1 SV=1;sp|P35128|UBE2N_DROME Ubiquitin-conjugating enzyme E2 N OS=Drosophila melanogaster GN=ben PE=2 SV=1	7	7	46433000	49219000	14618000	48973000	49394000	47357000	47739000	43008000	37631000	39615000	38612000	35370000	39810750	46874500	37807000	1.053	1.23984	0.820858	0.00146166
tr|A1Z6Q0|A1Z6Q0_DROME Klaroid, isoform D OS=Drosophila melanogaster GN=koi PE=1 SV=1;tr|A4UZ58|A4UZ58_DROME Klaroid, isoform E OS=Drosophila melanogaster GN=koi PE=1 SV=1	14	3	22369000	13446000	20184000	18916000	31569000	30130000	27492000	28840000	23891000	24212000	20880000	23467000	18728750	29507750	23112500	0.81033	1.2767	0.0758846	0.00147809
tr|Q8SYD9|Q8SYD9_DROME Endophilin B, isoform A OS=Drosophila melanogaster GN=EndoB PE=1 SV=1;tr|Q8T389|Q8T389_DROME Endophilin B OS=Drosophila melanogaster GN=EndoB PE=1 SV=1;tr|A8DYJ1|A8DYJ1_DROME Endophilin B, isoform C OS=Drosophila melanogaster GN=Endo	15	15	203990000	222190000	144740000	164480000	176790000	160280000	152610000	167710000	131100000	119330000	133090000	110540000	183850000	164347500	123515000	1.48848	1.33059	0.017292	0.00148049
sp|Q9VQF7|BACC_DROME Bacchus OS=Drosophila melanogaster GN=Bacc PE=2 SV=1	7	7	266440000	310900000	164150000	206700000	219090000	212970000	251720000	190390000	144540000	137590000	146780000	154830000	237047500	218542500	145935000	1.62434	1.49753	0.0311558	0.00148673
sp|Q9V3W0|UK114_DROME RutC family protein UK114 OS=Drosophila melanogaster GN=UK114 PE=2 SV=1	13	13	212890000	320810000	215900000	237230000	226700000	265550000	216680000	250720000	522140000	433680000	424810000	358560000	246707500	239912500	434797500	0.567408	0.55178	0.00422248	0.00150554
tr|M9PG83|M9PG83_DROME Cysteine string protein, isoform D OS=Drosophila melanogaster GN=Csp PE=1 SV=1;tr|D0IQJ8|D0IQJ8_DROME Cysteine string protein, isoform F OS=Drosophila melanogaster GN=Csp PE=1 SV=1;sp|Q03751|DNJC5_DROME DnaJ homolog subfamily C membe	7	7	54946000	77184000	90070000	79010000	62783000	57224000	76421000	49725000	235040000	170200000	135900000	173820000	75302500	61538250	178740000	0.421296	0.344289	0.00324256	0.00153936
sp|Q9V3G1|RL8_DROME 60S ribosomal protein L8 OS=Drosophila melanogaster GN=RpL8 PE=1 SV=1	10	10	121730000	147350000	125870000	115530000	74983000	64495000	91002000	79046000	127310000	150330000	121000000	115840000	127620000	77381500	128620000	0.992225	0.601629	0.92566	0.00156401
tr|E1JJ68|E1JJ68_DROME Rm62, isoform H OS=Drosophila melanogaster GN=Rm62 PE=1 SV=1;tr|C7LAE4|C7LAE4_DROME LP18603p OS=Drosophila melanogaster GN=Rm62 PE=1 SV=1;sp|P19109|DDX17_DROME ATP-dependent RNA helicase p62 OS=Drosophila melanogaster GN=Rm62 PE=1 SV	14	12	0	0	0	0	45194000	55347000	51564000	50258000	38474000	36402000	38727000	40084000	0	50590750	38421750	0	1.31672	4.03083e-09	0.0015817
sp|Q9I7S8|PUR6_DROME Multifunctional protein ADE2 OS=Drosophila melanogaster GN=ade5 PE=2 SV=2;tr|F0JAN1|F0JAN1_DROME Ade5, isoform B OS=Drosophila melanogaster GN=ade5 PE=1 SV=1	28	28	210050000	294140000	308300000	308710000	459490000	527240000	388690000	426600000	696790000	662810000	629300000	599330000	280300000	450505000	647057500	0.433192	0.696236	2.49252e-05	0.0016052
tr|Q9VYR1|Q9VYR1_DROME Regucalcin homologue OS=Drosophila melanogaster GN=regucalcin PE=1 SV=1;tr|Q76NR6|Q76NR6_DROME Regucalcin, isoform D OS=Drosophila melanogaster GN=regucalcin PE=1 SV=1	23	23	784070000	840080000	809670000	763760000	616060000	630490000	585440000	577990000	529820000	469310000	447760000	433920000	799395000	602495000	470202500	1.70011	1.28135	1.78696e-05	0.00168282
sp|P10676|NINAC_DROME Neither inactivation nor afterpotential protein C OS=Drosophila melanogaster GN=ninaC PE=1 SV=2	99	24	3131000000	3064800000	3110700000	3257300000	4959600000	5085300000	5304800000	4627000000	4248400000	4092800000	3711500000	4021800000	3140950000	4994175000	4018625000	0.781598	1.24276	0.000334428	0.00168338
tr|Q7K5M6|Q7K5M6_DROME GH04176p OS=Drosophila melanogaster GN=Sip1 PE=1 SV=1	9	9	17489000	11501000	13668000	11960000	10023000	12230000	15515000	12410000	0	0	0	6741300	13654500	12544500	1685325	8.102	7.44337	0.00147858	0.00173958
tr|E2QCY9|E2QCY9_DROME Synapsin, isoform D OS=Drosophila melanogaster GN=Syn PE=1 SV=1;sp|Q24546|SYN_DROME Synapsin OS=Drosophila melanogaster GN=Syn PE=1 SV=2	41	11	456730000	489000000	389830000	394730000	358080000	395920000	450120000	382200000	297290000	272160000	300020000	269230000	432572500	396580000	284675000	1.51953	1.3931	0.0011567	0.00182643
tr|X2JIQ5|X2JIQ5_DROME Ribosomal protein L17, isoform E OS=Drosophila melanogaster GN=RpL17 PE=3 SV=1;sp|Q9W3W8|RL17_DROME 60S ribosomal protein L17 OS=Drosophila melanogaster GN=RpL17 PE=1 SV=1	7	7	14034000	21534000	20397000	19107000	20587000	17004000	18106000	12583000	62485000	51656000	40120000	38311000	18768000	17070000	48143000	0.389839	0.354569	0.00241877	0.00183182
tr|Q7K5N8|Q7K5N8_DROME CG4847, isoform A OS=Drosophila melanogaster GN=CG4847 PE=1 SV=1;tr|A1ZAU4|A1ZAU4_DROME CG4847, isoform D OS=Drosophila melanogaster GN=CG4847-RD PE=1 SV=1	12	12	117590000	89392000	104340000	123810000	79437000	78719000	50433000	56661000	107470000	108030000	108930000	102300000	108783000	66312500	106682500	1.01969	0.621587	0.796145	0.00184288
tr|Q9VWI0|Q9VWI0_DROME NADH dehydrogenase (Ubiquinone) 18 kDa subunit OS=Drosophila melanogaster GN=ND-18 PE=1 SV=2	5	5	135710000	140090000	162080000	183150000	191730000	181410000	191540000	212410000	134460000	139820000	148510000	163180000	155257500	194272500	146492500	1.05983	1.32616	0.51305	0.00185334
tr|A0A0B4KEH0|A0A0B4KEH0_DROME 14-3-3zeta, isoform K OS=Drosophila melanogaster GN=14-3-3zeta PE=1 SV=1;sp|P29310|1433Z_DROME 14-3-3 protein zeta OS=Drosophila melanogaster GN=14-3-3zeta PE=1 SV=1	18	16	2677800000	3155300000	3058500000	3452900000	2735200000	2838200000	3277200000	2566400000	1833500000	1704300000	1762000000	2185500000	3086125000	2854250000	1871325000	1.64917	1.52526	0.000748258	0.00186857
tr|X2J4C1|X2J4C1_DROME Synaptotagmin 1, isoform I OS=Drosophila melanogaster GN=Syt1 PE=4 SV=1;sp|P21521|SY65_DROME Synaptotagmin 1 OS=Drosophila melanogaster GN=Syt1 PE=1 SV=3	25	1	528400000	439380000	468410000	490880000	456580000	505070000	506990000	423530000	368180000	368310000	341220000	367190000	481767500	473042500	361225000	1.3337	1.30955	0.000925093	0.00191222
tr|X2JES1|X2JES1_DROME Fructose-1,6-bisphosphatase, isoform C OS=Drosophila melanogaster GN=fbp PE=1 SV=1;tr|Q9VIS3|Q9VIS3_DROME Fructose-1,6-bisphosphatase OS=Drosophila melanogaster GN=fbp PE=1 SV=1;tr|A0A0U1RVK6|A0A0U1RVK6_DROME Fructose-1,6-bisphosphat	9	9	36310000	24445000	0	0	59458000	62585000	31112000	53501000	148770000	140740000	113240000	97045000	15188750	51664000	124948750	0.12156	0.413482	0.000341343	0.00191992
tr|Q8IP94|Q8IP94_DROME Threonyl-tRNA synthetase, isoform B OS=Drosophila melanogaster GN=ThrRS PE=1 SV=1;tr|Q9VKB0|Q9VKB0_DROME FI05224p OS=Drosophila melanogaster GN=ThrRS PE=1 SV=2	27	27	100450000	79567000	79633000	90249000	91768000	95613000	98264000	90804000	77921000	71915000	55851000	65421000	87474750	94112250	67777000	1.29063	1.38856	0.0286748	0.00194855
tr|Q7K3J0|Q7K3J0_DROME CG8258 OS=Drosophila melanogaster GN=CCT8 PE=1 SV=1	24	24	49212000	46015000	46702000	45479000	50585000	49406000	49862000	46472000	43323000	36985000	41840000	39796000	46852000	49081250	40486000	1.15724	1.2123	0.00733297	0.0019554
tr|Q9VMQ9|Q9VMQ9_DROME Clot protein OS=Drosophila melanogaster GN=cl PE=1 SV=1	11	11	35808000	35228000	16732000	21759000	40125000	24927000	27828000	21377000	49102000	51624000	54481000	48462000	27381750	28564250	50917250	0.53777	0.560994	0.00330503	0.00201166
sp|Q9V773|C6A20_DROME Probable cytochrome P450 6a20 OS=Drosophila melanogaster GN=Cyp6a20 PE=2 SV=2	11	10	0	5215400	21543000	9439200	30272000	18105000	18021000	38845000	0	0	0	0	9049400	26310750	0	#DIV/0!	#DIV/0!	0.0961522	0.00204203
tr|M9NE89|M9NE89_DROME Lamin, isoform B OS=Drosophila melanogaster GN=Lam PE=4 SV=1;sp|P08928|LAM0_DROME Lamin Dm0 OS=Drosophila melanogaster GN=Lam PE=1 SV=4	48	48	341770000	398640000	318620000	324380000	496270000	435070000	515230000	420090000	345970000	354050000	345400000	318380000	345852500	466665000	340950000	1.01438	1.36872	0.813229	0.00209889
tr|M9NE66|M9NE66_DROME Nervous wreck, isoform B OS=Drosophila melanogaster GN=nwk PE=1 SV=1;tr|X2JC77|X2JC77_DROME Nervous wreck, isoform K OS=Drosophila melanogaster GN=nwk PE=1 SV=1;tr|Q9VSU8|Q9VSU8_DROME Nervous wreck, isoform D OS=Drosophila melanogast	33	2	215090000	209220000	203460000	206240000	215760000	209250000	224940000	217270000	195740000	175410000	169720000	188050000	208502500	216805000	182230000	1.14417	1.18973	0.00639077	0.00214586
tr|Q9VHL2|Q9VHL2_DROME LD47396p OS=Drosophila melanogaster GN=CCT7 PE=1 SV=2	23	23	62476000	62653000	59436000	51995000	49509000	50673000	52722000	43886000	28938000	35195000	38359000	36978000	59140000	49197500	34867500	1.69614	1.41098	0.000295887	0.00222606
sp|P83094|STIM_DROME Stromal interaction molecule homolog OS=Drosophila melanogaster GN=Stim PE=1 SV=1;tr|Q7KUZ1|Q7KUZ1_DROME FI18406p1 OS=Drosophila melanogaster GN=Stim PE=1 SV=2	10	10	11012000	0	11767000	9859500	8438400	9877000	10115000	9359200	7399400	7210900	7664300	7648800	8159625	9447400	7480850	1.09074	1.26288	0.81328	0.00226292
tr|Q9VSL9|Q9VSL9_DROME CG6638 OS=Drosophila melanogaster GN=Dmel\CG6638 PE=1 SV=1	8	8	13128000	14860000	12598000	16634000	14623000	13315000	12753000	14384000	17242000	16589000	16345000	15781000	14305000	13768750	16489250	0.867535	0.835014	0.0638458	0.00227114
tr|Q8IPA2|Q8IPA2_DROME FI17312p1 OS=Drosophila melanogaster GN=Mal-B2 PE=1 SV=1	22	22	26954000	29593000	9217000	30519000	305080000	296230000	158430000	207510000	70501000	42987000	72743000	38768000	24070750	241812500	56249750	0.427926	4.29891	0.0199847	0.00227914
tr|Q7KT11|Q7KT11_DROME CG9331, isoform B OS=Drosophila melanogaster GN=Dmel\CG9331 PE=1 SV=1;tr|Q9VIJ0|Q9VIJ0_DROME CG9331, isoform A OS=Drosophila melanogaster GN=Dmel\CG9331 PE=1 SV=3;tr|Q8SZU0|Q8SZU0_DROME CG9331, isoform C OS=Drosophila melanogaster GN	19	19	75897000	67795000	81043000	82175000	102790000	98267000	74283000	85636000	122030000	138740000	125640000	125010000	76727500	90244000	127855000	0.600113	0.705831	4.8225e-05	0.00231223
sp|O18404|HCD2_DROME 3-hydroxyacyl-CoA dehydrogenase type-2 OS=Drosophila melanogaster GN=scu PE=1 SV=1	15	15	585350000	781850000	781240000	792930000	625400000	699810000	647970000	711760000	773940000	902000000	929850000	889820000	735342500	671235000	873902500	0.841447	0.768089	0.0626453	0.00231536
tr|Q7K3B7|Q7K3B7_DROME LD40177p OS=Drosophila melanogaster GN=CG11208 PE=1 SV=1	14	14	37533000	18482000	34598000	36966000	21592000	20363000	24913000	28255000	12162000	9489700	0	0	31894750	23780750	5412925	5.89233	4.39333	0.00300544	0.00232601
tr|Q9V3W9|Q9V3W9_DROME DNA repair protein Rad23 OS=Drosophila melanogaster GN=Rad23 PE=1 SV=1;tr|Q8IMB7|Q8IMB7_DROME Rad23, isoform B OS=Drosophila melanogaster GN=Rad23 PE=1 SV=1	12	12	27190000	31119000	18998000	24351000	18541000	21453000	20085000	22868000	15179000	16171000	13643000	15963000	25414500	20736750	15239000	1.66773	1.36077	0.00803925	0.00234294
tr|Q9VJ43|Q9VJ43_DROME LD10783p OS=Drosophila melanogaster GN=ScpX PE=1 SV=1	17	7	203470000	205940000	219660000	220850000	138000000	140910000	147420000	131560000	98663000	102420000	121200000	112980000	212480000	139472500	108815750	1.95266	1.28173	5.17367e-06	0.00236627
tr|Q9VT15|Q9VT15_DROME CG3088 OS=Drosophila melanogaster GN=SPH188 PE=2 SV=1	3	3	92422000	113320000	148230000	147000000	74072000	80067000	91179000	68395000	49202000	28247000	51190000	31975000	125243000	78428250	40153500	3.11911	1.95321	0.00121115	0.00240109
tr|Q9V9M7|Q9V9M7_DROME RE62581p OS=Drosophila melanogaster GN=RpL21 PE=1 SV=1	5	5	26336000	0	35409000	0	51764000	40820000	29278000	45331000	64544000	75433000	75247000	88538000	15436250	41798250	75940500	0.203268	0.550408	0.001101	0.00244464
tr|Q9VYX8|Q9VYX8_DROME CG1572, isoform A OS=Drosophila melanogaster GN=CG1572 PE=1 SV=1	2	2	0	0	29868000	0	31491000	31443000	36656000	28574000	19468000	23887000	22382000	16998000	7467000	32041000	20683750	0.361008	1.54909	0.133642	0.00247926
sp|P48588|RS25_DROME 40S ribosomal protein S25 OS=Drosophila melanogaster GN=RpS25 PE=1 SV=3	5	5	119260000	151210000	86972000	85133000	81129000	84385000	82907000	74664000	134710000	110770000	107060000	108150000	110643750	80771250	115172500	0.960679	0.701307	0.798263	0.00248704
tr|A0A0B4KGG6|A0A0B4KGG6_DROME CG1090, isoform I OS=Drosophila melanogaster GN=CG1090 PE=3 SV=1;sp|Q9VN12|NCKXH_DROME Probable sodium/potassium/calcium exchanger CG1090 OS=Drosophila melanogaster GN=CG1090 PE=2 SV=4	4	4	74682000	0	49966000	62703000	55248000	55661000	56020000	49000000	44820000	42588000	36905000	35047000	46837750	53982250	39840000	1.17565	1.35498	0.687498	0.00253788
tr|Q8IPP8|Q8IPP8_DROME Uncharacterized protein OS=Drosophila melanogaster GN=CG31548 PE=1 SV=1	12	11	96400000	108430000	115350000	129620000	90085000	100070000	108910000	105200000	132220000	160280000	138650000	130580000	112450000	101066250	140432500	0.800741	0.719678	0.0283265	0.00260202
sp|P55828|RS20_DROME 40S ribosomal protein S20 OS=Drosophila melanogaster GN=RpS20 PE=1 SV=1	5	5	34469000	32564000	53566000	50729000	32076000	33618000	52539000	41248000	147770000	108230000	79692000	114850000	42832000	39870250	112635500	0.380271	0.353976	0.0034812	0.0026105
tr|Q9V3U6|Q9V3U6_DROME 26-29kD-proteinase OS=Drosophila melanogaster GN=26-29-p PE=1 SV=1	10	10	33699000	39187000	32009000	30890000	39284000	43596000	43072000	35984000	72570000	58295000	58969000	55292000	33946250	40484000	61281500	0.55394	0.660624	0.00067968	0.00269435
tr|Q9W0B3|Q9W0B3_DROME GH19706p OS=Drosophila melanogaster GN=Vta1 PE=1 SV=1	6	6	0	0	23218000	21071000	30618000	23788000	23432000	21599000	16690000	12410000	13638000	10739000	11072250	24859250	13369250	0.828188	1.85943	0.737025	0.00270404
tr|A0AQH0|A0AQH0_DROME Proteasome subunit beta type OS=Drosophila melanogaster GN=Prosbeta1 PE=1 SV=1	10	10	14974000	14386000	19596000	19924000	17194000	13524000	17934000	16725000	25375000	27116000	22330000	21792000	17220000	16344250	24153250	0.712948	0.676689	0.0117522	0.0027199
tr|L0MNA8|L0MNA8_DROME ADP ribosylation factor at 102F, isoform B OS=Drosophila melanogaster GN=Arf102F PE=3 SV=1;sp|P40945|ARF2_DROME ADP-ribosylation factor 2 OS=Drosophila melanogaster GN=Arf102F PE=2 SV=2	7	5	29600000	20196000	29303000	26277000	23660000	23558000	29120000	28983000	18666000	18282000	18127000	14744000	26344000	26330250	17454750	1.50927	1.50849	0.00941092	0.00274781
tr|Q9U6R9|Q9U6R9_DROME GH13039p OS=Drosophila melanogaster GN=gammaSnap1 PE=1 SV=1	14	13	121350000	140750000	116360000	146660000	152650000	146060000	158940000	121920000	105530000	109090000	101290000	101310000	131280000	144892500	104305000	1.25862	1.38912	0.0119613	0.0027578
tr|Q6IDF5|Q6IDF5_DROME NADH dehydrogenase (Ubiquinone) B15 subunit OS=Drosophila melanogaster GN=ND-B15 PE=1 SV=1	6	6	122910000	153990000	131140000	140730000	99565000	75701000	124440000	78776000	169250000	177470000	141290000	158030000	137192500	94620500	161510000	0.849437	0.585849	0.0560566	0.00277744
tr|X2J516|X2J516_DROME Trifunctional purine biosynthetic protein adenosine-3 OS=Drosophila melanogaster GN=ade3 PE=1 SV=1	42	1	48986000	47208000	67277000	51358000	149330000	135520000	89779000	132010000	307170000	257530000	253880000	196110000	53707250	126659750	253672500	0.211719	0.499304	0.000133403	0.00280216
tr|Q9VCK6|Q9VCK6_DROME LD34157p OS=Drosophila melanogaster GN=CG10184 PE=1 SV=1	12	12	40548000	50172000	32494000	27022000	53528000	56848000	45706000	50523000	106270000	95608000	82816000	72511000	37559000	51651250	89301250	0.420588	0.578393	0.00115572	0.00280988
tr|Q9VI64|Q9VI64_DROME LD30995p OS=Drosophila melanogaster GN=CG10098 PE=1 SV=1	12	12	155220000	167440000	123560000	115230000	120740000	136200000	158300000	115380000	90244000	84184000	84579000	76113000	140362500	132655000	83780000	1.67537	1.58337	0.00448577	0.00281354
sp|P48375|FKB12_DROME 12 kDa FK506-binding protein OS=Drosophila melanogaster GN=FK506-bp2 PE=3 SV=2	7	7	366540000	451460000	382120000	303510000	353710000	439630000	413220000	314710000	625170000	539760000	583830000	509000000	375907500	380317500	564440000	0.665983	0.673796	0.00312538	0.00287812
tr|Q9VBY7|Q9VBY7_DROME RE46718p OS=Drosophila melanogaster GN=veli PE=1 SV=1;tr|Q8IMT8|Q8IMT8_DROME Veli, isoform C OS=Drosophila melanogaster GN=veli PE=1 SV=2	13	13	126760000	123060000	76684000	82775000	94582000	92930000	99967000	91656000	83914000	72237000	76015000	65862000	102319750	94783750	74507000	1.37329	1.27215	0.0878205	0.0028864
tr|M9MQH9|M9MQH9_DROME Protein phosphatase 2A at 29B, isoform C OS=Drosophila melanogaster GN=Pp2A-29B PE=1 SV=1;sp|P36179|2AAA_DROME Serine/threonine-protein phosphatase PP2A 65 kDa regulatory subunit OS=Drosophila melanogaster GN=Pp2A-29B PE=2 SV=4;tr|M9	17	17	169420000	194860000	176710000	183070000	177670000	169340000	173010000	145970000	130800000	129360000	121960000	136500000	181015000	166497500	129655000	1.39613	1.28416	0.000162639	0.00297162
tr|Q9VBU9|Q9VBU9_DROME 40S ribosomal protein S27 OS=Drosophila melanogaster GN=RpS27 PE=1 SV=1	4	4	32200000	29655000	48488000	37129000	41111000	44689000	42174000	28953000	59816000	79182000	63316000	62432000	36868000	39231750	66186500	0.557032	0.592745	0.00288702	0.00302042
tr|A0A126GV09|A0A126GV09_DROME Uncharacterized protein, isoform G OS=Drosophila melanogaster GN=CG34355 PE=1 SV=1;tr|Q9VCG8|Q9VCG8_DROME Uncharacterized protein, isoform B OS=Drosophila melanogaster GN=CG34355 PE=1 SV=4;tr|A0A0B4K709|A0A0B4K709_DROME Uncha	12	12	7788400	0	15362000	12827000	15273000	18004000	16050000	15556000	12414000	13598000	12607000	13317000	8994350	16220750	12984000	0.692726	1.24929	0.284815	0.0030654
sp|Q9V784|SAM50_DROME SAM50-like protein CG7639 OS=Drosophila melanogaster GN=CG7639 PE=2 SV=2	10	10	31428000	28327000	29996000	30215000	31294000	31139000	25694000	29719000	21029000	23415000	23784000	21826000	29991500	29461500	22513500	1.33216	1.30861	0.000177738	0.0031169
tr|Q9VVW3|Q9VVW3_DROME Sideroflexin OS=Drosophila melanogaster GN=Sfxn2 PE=1 SV=2	9	9	42148000	21033000	41672000	43283000	30159000	27310000	28343000	21422000	16941000	18772000	17524000	14893000	37034000	26808500	17032500	2.17431	1.57396	0.0100837	0.00313902
tr|Q9VS02|Q9VS02_DROME CG9953 OS=Drosophila melanogaster GN=Dmel\CG9953 PE=1 SV=1	6	6	0	0	0	0	0	13135000	0	0	23164000	20598000	20181000	16627000	0	3283750	20142500	0	0.163026	5.57437e-06	0.00315517
tr|Q5U0V7|Q5U0V7_DROME GH06496p OS=Drosophila melanogaster GN=Synj PE=1 SV=1	35	35	119500000	124180000	116990000	116720000	110000000	110640000	113060000	91701000	80485000	80940000	59788000	71360000	119347500	106350250	73143250	1.6317	1.454	0.000120752	0.00317318
tr|M9NG39|M9NG39_DROME Protein on ecdysone puffs, isoform D OS=Drosophila melanogaster GN=Pep PE=1 SV=1;sp|P41073|PEP_DROME Zinc finger protein on ecdysone puffs OS=Drosophila melanogaster GN=Pep PE=1 SV=1	17	17	101440000	127310000	78371000	78625000	100230000	98103000	106480000	77961000	65189000	69465000	63258000	65210000	96436500	95693500	65780500	1.46603	1.45474	0.0395668	0.0031895
tr|Q9VGK3|Q9VGK3_DROME Peptidylprolyl isomerase OS=Drosophila melanogaster GN=CG14715 PE=1 SV=1	5	5	23991000	19905000	27147000	23278000	8268000	0	0	0	10910000	14643000	17377000	12479000	23580250	2067000	13852250	1.70227	0.149218	0.00312038	0.00326322
tr|A8E6M1|A8E6M1_DROME GH01011p OS=Drosophila melanogaster GN=CG30122 PE=1 SV=1;tr|A1ZBB4|A1ZBB4_DROME Uncharacterized protein, isoform B OS=Drosophila melanogaster GN=CG30122 PE=1 SV=1;tr|E1JGL8|E1JGL8_DROME Uncharacterized protein, isoform C OS=Drosophil	16	16	8850800	10953000	4712800	12445000	33866000	28830000	36290000	42367000	20770000	22883000	22816000	20763000	9240400	35338250	21808000	0.423716	1.62043	0.000409203	0.00330395
tr|X2JCI0|X2JCI0_DROME Fasciclin 2, isoform H OS=Drosophila melanogaster GN=Fas2 PE=1 SV=1;tr|M9PJ19|M9PJ19_DROME Fasciclin 2, isoform D OS=Drosophila melanogaster GN=Fas2 PE=1 SV=1;tr|M9PGF6|M9PGF6_DROME Fasciclin 2, isoform F OS=Drosophila melanogaster G	18	18	52750000	38937000	52672000	53395000	61430000	62174000	63805000	54047000	49157000	48175000	51688000	49399000	49438500	60364000	49604750	0.996649	1.2169	0.964489	0.00331316
tr|X2JKU5|X2JKU5_DROME Ribosomal protein S5a, isoform B OS=Drosophila melanogaster GN=RpS5a PE=3 SV=1;sp|Q24186|RS5A_DROME 40S ribosomal protein S5a OS=Drosophila melanogaster GN=RpS5a PE=1 SV=1;sp|Q9VFE4|RS5B_DROME 40S ribosomal protein S5b OS=Drosophila	11	11	0	17684000	38748000	25425000	44116000	46025000	48300000	41287000	73289000	85621000	69432000	58844000	20464250	44932000	71796500	0.285031	0.625824	0.00194064	0.00334978
tr|A0A0B4KEE5|A0A0B4KEE5_DROME Uncharacterized protein, isoform Q OS=Drosophila melanogaster GN=CG43340 PE=1 SV=1;tr|A1Z720|A1Z720_DROME Uncharacterized protein, isoform A OS=Drosophila melanogaster GN=CG43340 PE=1 SV=1;tr|A1Z718|A1Z718_DROME Uncharacteriz	29	9	108390000	121390000	85852000	84166000	86351000	86590000	98394000	84718000	75638000	69238000	67384000	74155000	99949500	89013250	71603750	1.39587	1.24314	0.0220252	0.00337287
tr|Q9V9T5|Q9V9T5_DROME CG2118, isoform A OS=Drosophila melanogaster GN=CG2118 PE=1 SV=2;tr|Q8I0S9|Q8I0S9_DROME CG2118, isoform B OS=Drosophila melanogaster GN=CG2118 PE=1 SV=1	23	23	37385000	63899000	56962000	53994000	37569000	45741000	43388000	51973000	69491000	71302000	60369000	58837000	53060000	44667750	64999750	0.816311	0.687199	0.113429	0.00337304
tr|A4V4F2|A4V4F2_DROME Flotillin 2, isoform F OS=Drosophila melanogaster GN=Flo2 PE=1 SV=1;tr|M9PJN2|M9PJN2_DROME Flotillin 2, isoform L OS=Drosophila melanogaster GN=Flo2 PE=1 SV=1;tr|M9PHT0|M9PHT0_DROME Flotillin 2, isoform I OS=Drosophila melanogaster G	24	5	91173000	93681000	98192000	94944000	128890000	133610000	164400000	147510000	106820000	99920000	109820000	92211000	94497500	143602500	102192750	0.924699	1.40521	0.115424	0.00347555
tr|Q9VQE0|Q9VQE0_DROME Dynamin related protein 1, isoform A OS=Drosophila melanogaster GN=Drp1 PE=1 SV=1	27	27	59422000	57430000	52526000	51158000	73176000	63787000	79487000	69628000	54531000	55420000	57910000	55610000	55134000	71519500	55867750	0.986866	1.28016	0.737711	0.00349509
tr|Q7KV27|Q7KV27_DROME CG1640, isoform A OS=Drosophila melanogaster GN=CG1640 PE=1 SV=1;tr|Q9VYD9|Q9VYD9_DROME AT04676p OS=Drosophila melanogaster GN=CG1640 PE=1 SV=3	34	34	997980000	907070000	1399600000	1310700000	889710000	930480000	917620000	1028500000	1053700000	1148900000	1127400000	1171800000	1153837500	941577500	1125450000	1.02522	0.836623	0.823466	0.00351716
tr|Q9VH66|Q9VH66_DROME CG8500, isoform A OS=Drosophila melanogaster GN=CG8500-RA PE=2 SV=1	6	6	12966000	0	0	13844000	14622000	15823000	16125000	16163000	14264000	12651000	12626000	12019000	6702500	15683250	12890000	0.519977	1.2167	0.164038	0.00353193
tr|Q9VPH6|Q9VPH6_DROME CG5618, isoform A OS=Drosophila melanogaster GN=Dmel\CG5618 PE=1 SV=1;tr|M9PG67|M9PG67_DROME CG5618, isoform D OS=Drosophila melanogaster GN=Dmel\CG5618 PE=1 SV=1	17	17	9896600	10389000	16607000	16292000	7363100	12087000	16212000	16422000	30313000	42689000	27959000	47510000	13296150	13021025	37117750	0.358215	0.350803	0.00334994	0.0035463
sp|Q9I7K5|TMEDE_DROME Transmembrane emp24 domain-containing protein eca OS=Drosophila melanogaster GN=eca PE=2 SV=2;tr|Q86BA5|Q86BA5_DROME LP01981p OS=Drosophila melanogaster GN=p24-2 PE=2 SV=1	5	5	30619000	14225000	11493000	26657000	41652000	37710000	43977000	56032000	22024000	17648000	20448000	0	20748500	44842750	15030000	1.38047	2.98355	0.439053	0.00358636
sp|P18432|MLR_DROME Myosin regulatory light chain 2 OS=Drosophila melanogaster GN=Mlc2 PE=1 SV=2	14	14	1107200000	1247100000	1056100000	1070800000	1610900000	1325700000	1864700000	1300400000	905870000	884430000	942780000	892640000	1120300000	1525425000	906430000	1.23595	1.68289	0.00331635	0.003596
tr|M9NEQ9|M9NEQ9_DROME Ribosomal protein S10b, isoform D OS=Drosophila melanogaster GN=RpS10b PE=1 SV=1;sp|Q9VWG3|RS10B_DROME 40S ribosomal protein S10b OS=Drosophila melanogaster GN=RpS10b PE=1 SV=2	9	9	63983000	78614000	61751000	76759000	62635000	64533000	53180000	76647000	95417000	91736000	117110000	93753000	70276750	64248750	99504000	0.706271	0.64569	0.00720135	0.00361814
tr|A1Z847|A1Z847_DROME CG2269, isoform B OS=Drosophila melanogaster GN=CG2269 PE=1 SV=1;tr|Q0E9D9|Q0E9D9_DROME CG2269, isoform A OS=Drosophila melanogaster GN=CG2269 PE=1 SV=1	21	21	106260000	153700000	118950000	95894000	77675000	83625000	81857000	77308000	61261000	73014000	67309000	63927000	118701000	80116250	66377750	1.78826	1.20697	0.00652835	0.00362914
tr|Q9VF86|Q9VF86_DROME CG6218, isoform A OS=Drosophila melanogaster GN=CG6218 PE=1 SV=1	16	16	52155000	47073000	51693000	50478000	26147000	26905000	21259000	24687000	34510000	30798000	31073000	30920000	50349750	24749500	31825250	1.58207	0.777669	1.45068e-05	0.0037053
tr|Q9VDT1|Q9VDT1_DROME Arc42 OS=Drosophila melanogaster GN=Arc42 PE=1 SV=1	14	14	89202000	104590000	94874000	103390000	89452000	83481000	88970000	90247000	106980000	111200000	97851000	99841000	98014000	88037500	103968000	0.942732	0.846775	0.260352	0.00371789
tr|Q8IQV4|Q8IQV4_DROME Uncharacterized protein OS=Drosophila melanogaster GN=Dmel\CG32225 PE=1 SV=1	5	5	0	0	22380000	10011000	30404000	34596000	30675000	32033000	14378000	0	0	19675000	8097750	31927000	8513250	0.951194	3.75027	0.956569	0.00380952
tr|E2QCG7|E2QCG7_DROME Eukaryotic translation initiation factor 3 subunit B OS=Drosophila melanogaster GN=eIF3b PE=1 SV=1;sp|Q0E940|EIF3B_DROME Eukaryotic translation initiation factor 3 subunit B OS=Drosophila melanogaster GN=eIF3-S9 PE=1 SV=1	13	13	4495800	0	10571000	13913000	8956100	7628100	8493800	8237800	14018000	20188000	25144000	17123000	7244950	8328950	19118250	0.378955	0.435654	0.0227949	0.00401667
tr|Q9VPN5|Q9VPN5_DROME Hsp70/Hsp90 organizing protein OS=Drosophila melanogaster GN=Hop PE=1 SV=1	28	28	113020000	128390000	82693000	92628000	95904000	96762000	102970000	90685000	86694000	68423000	69514000	73100000	104182750	96580250	74432750	1.39969	1.29755	0.0362327	0.0040307
tr|Q9VCU1|Q9VCU1_DROME CG4721 OS=Drosophila melanogaster GN=CG4721-RA PE=2 SV=2	16	16	0	0	31430000	17356000	34398000	27409000	28515000	28714000	24078000	19989000	18179000	20728000	12196500	29759000	20743500	0.587967	1.43462	0.309755	0.00405954
tr|X2JJD6|X2JJD6_DROME CG2145, isoform B OS=Drosophila melanogaster GN=CG2145 PE=4 SV=1;sp|Q9VZ49|ENDOU_DROME Poly(U)-specific endoribonuclease homolog OS=Drosophila melanogaster GN=CG2145 PE=2 SV=1	15	15	46538000	59342000	61153000	62352000	102640000	104640000	101290000	89348000	80725000	74898000	85943000	71344000	57346250	99479500	78227500	0.73307	1.27167	0.0051609	0.00407227
tr|Q9VF27|Q9VF27_DROME GM02062p OS=Drosophila melanogaster GN=ND-23 PE=1 SV=1	10	10	112980000	116780000	101730000	114600000	141990000	117260000	111560000	123730000	94823000	80434000	94830000	75462000	111522500	123635000	86387250	1.29096	1.43117	0.0057659	0.00408536
sp|P11995|LSP1A_DROME Larval serum protein 1 alpha chain OS=Drosophila melanogaster GN=Lsp1alpha PE=2 SV=3	15	12	0	0	0	0	0	0	0	7346100	24161000	19955000	18981000	40696000	0	1836525	25948250	0	0.0707764	0.00212425	0.0041356
tr|Q9VD48|Q9VD48_DROME CG5791, isoform A OS=Drosophila melanogaster GN=CG5791 PE=2 SV=1	2	2	0	0	0	0	39659000	25233000	25311000	23034000	12354000	7125700	9484900	12512000	0	28309250	10369150	0	2.73014	0.000194446	0.00432369
tr|Q9U1L2|Q9U1L2_DROME CG3699 OS=Drosophila melanogaster GN=EG:BACR7A4.14 PE=1 SV=1	16	16	123900000	199680000	160260000	172730000	194890000	207440000	183670000	197070000	426160000	362450000	274950000	310290000	164142500	195767500	343462500	0.477905	0.569982	0.00266681	0.00437616
sp|P40421|RDGC_DROME Serine/threonine-protein phosphatase rdgC OS=Drosophila melanogaster GN=rdgC PE=2 SV=1	15	15	34336000	39026000	35601000	40432000	55574000	57731000	60500000	48847000	43165000	45323000	44995000	44249000	37348750	55663000	44433000	0.840563	1.25274	0.00330763	0.00439237
sp|Q9VVH3|MIC13_DROME MICOS complex subunit MIC13 homolog QIL1 OS=Drosophila melanogaster GN=QIL1 PE=2 SV=1	9	9	104790000	99760000	93573000	98192000	113770000	96853000	98799000	106630000	83096000	85454000	79010000	89576000	99078750	104013000	84284000	1.17553	1.23408	0.00359575	0.00447173
sp|Q9VN93|CPR1_DROME Putative cysteine proteinase CG12163 OS=Drosophila melanogaster GN=CG12163 PE=2 SV=2	12	12	23705000	22588000	17457000	18834000	38783000	41764000	34503000	37849000	30577000	31667000	30359000	25950000	20646000	38224750	29638250	0.6966	1.28971	0.00366193	0.00462818
tr|Q9VJJ0|Q9VJJ0_DROME Proteasome subunit beta type OS=Drosophila melanogaster GN=Prosbeta4 PE=1 SV=1	11	11	51313000	52680000	45663000	42110000	45032000	45787000	57121000	51865000	38830000	33218000	30713000	37402000	47941500	49951250	35040750	1.36816	1.42552	0.00589661	0.00463077
tr|R9Q794|R9Q794_DROME Ribosomal protein L5, isoform G OS=Drosophila melanogaster GN=RpL5 PE=1 SV=1;sp|Q9W5R8|RL5_DROME 60S ribosomal protein L5 OS=Drosophila melanogaster GN=RpL5 PE=1 SV=2	9	9	137600000	141520000	132300000	155460000	131730000	123430000	133530000	108420000	189850000	159640000	152820000	167940000	141720000	124277500	167562500	0.845774	0.741678	0.0339693	0.00465276
tr|Q7KUX7|Q7KUX7_DROME FI04456p OS=Drosophila melanogaster GN=eIF4H1 PE=1 SV=1;tr|X2JC79|X2JC79_DROME RNA-binding protein 2, isoform D OS=Drosophila melanogaster GN=eIF4H1 PE=1 SV=1;tr|X2JE34|X2JE34_DROME RNA-binding protein 2, isoform E OS=Drosophila mela	12	12	0	11558000	0	0	37255000	37251000	42601000	31851000	55197000	48762000	51042000	45771000	2889500	37239500	50193000	0.0575678	0.741926	1.02861e-05	0.00468811
sp|Q94915|REG2_DROME Rhythmically expressed gene 2 protein OS=Drosophila melanogaster GN=Reg-2 PE=2 SV=1	12	12	11272000	14593000	31184000	15714000	37637000	41175000	27658000	35681000	55027000	58949000	58978000	79986000	18190750	35537750	63235000	0.287669	0.561995	0.000767619	0.00473541
sp|P13677|KPC2_DROME Protein kinase C, eye isozyme OS=Drosophila melanogaster GN=inaC PE=1 SV=1	27	26	228650000	251660000	228410000	236400000	226890000	257320000	257120000	243440000	218850000	208240000	190470000	188550000	236280000	246192500	201527500	1.17245	1.22163	0.00874786	0.00476928
tr|Q0KHZ6|Q0KHZ6_DROME CG7834, isoform A OS=Drosophila melanogaster GN=CG7834 PE=1 SV=1	19	19	551550000	1088100000	733650000	668790000	568170000	636430000	619950000	644660000	686930000	769210000	741160000	808570000	760522500	617302500	751467500	1.01205	0.821463	0.94148	0.00478967
tr|Q9VGE7|Q9VGE7_DROME Beta-galactosidase OS=Drosophila melanogaster GN=Ect3 PE=1 SV=1	9	9	21866000	16410000	16944000	15056000	25924000	27301000	20987000	16756000	12123000	7952400	9202500	0	17569000	22742000	7319475	2.40031	3.10705	0.0139592	0.00479072
tr|Q7JWD6|Q7JWD6_DROME Elongin C, isoform A OS=Drosophila melanogaster GN=EloC PE=1 SV=1	6	6	31176000	40400000	43479000	38687000	31316000	36064000	32466000	32036000	40260000	38462000	43752000	46904000	38435500	32970500	42344500	0.907686	0.778625	0.27007	0.00480187
tr|Q9VPR1|Q9VPR1_DROME GH02075p OS=Drosophila melanogaster GN=Tspo PE=1 SV=1	6	6	18760000	10499000	11634000	12226000	8177500	13190000	13260000	6529100	27189000	22581000	17494000	20402000	13279750	10289150	21916500	0.605925	0.46947	0.0204619	0.0048485
tr|A0A0B4LF26|A0A0B4LF26_DROME Eukaryotic translation initiation factor 3 subunit J OS=Drosophila melanogaster GN=eIF3j PE=3 SV=1;sp|Q7K550|EIF3J_DROME Eukaryotic translation initiation factor 3 subunit J OS=Drosophila melanogaster GN=Adam PE=1 SV=1	9	9	23393000	25604000	7883000	10701000	14175000	10937000	10496000	14968000	22332000	30410000	18946000	27325000	16895250	12644000	24753250	0.682547	0.510802	0.17649	0.00488181
tr|Q9Y162|Q9Y162_DROME BcDNA.GH02678 OS=Drosophila melanogaster GN=Vps4 PE=1 SV=1	18	18	54003000	46433000	56545000	59027000	58553000	54796000	53226000	64691000	49187000	37821000	40989000	42702000	54002000	57816500	42674750	1.26543	1.35482	0.0204943	0.00493383
tr|Q9I7N0|Q9I7N0_DROME FI23224p1 OS=Drosophila melanogaster GN=MRP PE=1 SV=2;tr|Q7KTD0|Q7KTD0_DROME Multidrug-Resistance like protein 1, isoform D OS=Drosophila melanogaster GN=MRP PE=1 SV=1;tr|Q7KTC8|Q7KTC8_DROME Multidrug-Resistance like protein 1, isofo	28	28	26399000	17667000	24555000	22229000	24817000	20388000	18719000	16710000	25964000	30669000	32731000	34046000	22712500	20158500	30852500	0.736164	0.653383	0.0199145	0.0049575
tr|Q9VV42|Q9VV42_DROME HL08057p OS=Drosophila melanogaster GN=Pdh PE=1 SV=1;tr|Q7KNR7|Q7KNR7_DROME Photoreceptor dehydrogenase, isoform C OS=Drosophila melanogaster GN=Pdh PE=1 SV=1;tr|Q8IQN8|Q8IQN8_DROME Photoreceptor dehydrogenase, isoform B OS=Drosophil	22	22	2342200000	2460400000	3286500000	3175000000	3154400000	2847400000	2288000000	2419700000	3471300000	3526700000	3930900000	4073000000	2816025000	2677375000	3750475000	0.750845	0.713876	0.0165335	0.00496074
tr|A1ZBK7|A1ZBK7_DROME Crammer OS=Drosophila melanogaster GN=cer PE=1 SV=1	4	4	0	15194000	12568000	11351000	20869000	20037000	20713000	22081000	0	0	0	15678000	9778250	20925000	3919500	2.49477	5.33869	0.299542	0.00501905
tr|A0A0B4K6N1|A0A0B4K6N1_DROME 40S ribosomal protein S8 OS=Drosophila melanogaster GN=RpS8 PE=3 SV=1;sp|Q8MLY8|RS8_DROME 40S ribosomal protein S8 OS=Drosophila melanogaster GN=RpS8 PE=1 SV=1	13	13	198730000	228850000	177930000	183450000	186110000	194930000	193610000	190700000	202120000	210970000	201930000	201800000	197240000	191337500	204205000	0.965892	0.936987	0.571435	0.00502823
sp|P25228|RAB3_DROME Ras-related protein Rab-3 OS=Drosophila melanogaster GN=Rab3 PE=1 SV=1	5	5	92085000	78865000	93875000	87268000	118340000	99534000	105670000	112150000	62969000	90164000	70855000	84173000	88023250	108923500	77040250	1.14256	1.41385	0.169701	0.00504678
tr|Q9W4H6|Q9W4H6_DROME Pyruvate dehydrogenase E1 component subunit alpha OS=Drosophila melanogaster GN=l(1)G0334 PE=1 SV=2;tr|Q7KVX1|Q7KVX1_DROME Pyruvate dehydrogenase E1 component subunit alpha OS=Drosophila melanogaster GN=l(1)G0334 PE=1 SV=1;tr|Q7YU05|	21	21	474900000	764560000	587900000	611700000	622320000	582220000	638280000	590090000	692210000	719280000	669230000	664790000	609765000	608227500	686377500	0.888381	0.886141	0.255144	0.00515355
tr|Q8MMD3|Q8MMD3_DROME Epidermal growth factor receptor pathway substrate clone 15, isoform C OS=Drosophila melanogaster GN=Eps-15 PE=1 SV=1;tr|Q8MMD2|Q8MMD2_DROME Epidermal growth factor receptor pathway substrate clone 15, isoform B OS=Drosophila melanog	36	36	366850000	340930000	383290000	366230000	371690000	382400000	395880000	340140000	258710000	288020000	321510000	309930000	364325000	372527500	294542500	1.23692	1.26477	0.00527311	0.00520261
tr|Q9W330|Q9W330_DROME Phosphotransferase OS=Drosophila melanogaster GN=Hex-A PE=1 SV=1;tr|Q9GNH8|Q9GNH8_DROME Phosphotransferase OS=Drosophila melanogaster GN=Hex-A PE=1 SV=1	15	15	47368000	51738000	64543000	61812000	63098000	67395000	78126000	75744000	45998000	54350000	53778000	57256000	56365250	71090750	52845500	1.0666	1.34526	0.484832	0.00521095
tr|D0IQK3|D0IQK3_DROME AMP deaminase OS=Drosophila melanogaster GN=AMPdeam PE=1 SV=2;tr|Q961Q7|Q961Q7_DROME AMP deaminase OS=Drosophila melanogaster GN=AMPdeam PE=1 SV=1;tr|Q9VY76|Q9VY76_DROME AMP deaminase OS=Drosophila melanogaster GN=AMPdeam PE=1 SV=4;t	21	1	40006000	40781000	58285000	56928000	55438000	57183000	52060000	53352000	62943000	61294000	58598000	60131000	49000000	54508250	60741500	0.806697	0.897381	0.0595301	0.00521362
sp|P50887|RL22_DROME 60S ribosomal protein L22 OS=Drosophila melanogaster GN=RpL22 PE=1 SV=2	14	14	130900000	146120000	132500000	121680000	104250000	114920000	136710000	105140000	255830000	239600000	178760000	171470000	132800000	115255000	211415000	0.628148	0.54516	0.011415	0.00531825
sp|P06605|TBA3_DROME Tubulin alpha-3 chain OS=Drosophila melanogaster GN=alphaTub84D PE=2 SV=1;sp|P06603|TBA1_DROME Tubulin alpha-1 chain OS=Drosophila melanogaster GN=alphaTub84B PE=1 SV=1	24	9	3931300000	3384100000	4136200000	3659400000	3785600000	3995800000	4021800000	3626900000	4523900000	4288900000	4869400000	5043100000	3777750000	3857525000	4681325000	0.806983	0.824024	0.0086061	0.00534209
tr|Q9VZI8|Q9VZI8_DROME Fumarylacetoacetase OS=Drosophila melanogaster GN=Faa PE=1 SV=2	12	12	26752000	23373000	21679000	23910000	31436000	24828000	33895000	27742000	22691000	19929000	17805000	16716000	23928500	29475250	19285250	1.24077	1.52838	0.0331793	0.00534388
tr|Q9VZF9|Q9VZF9_DROME Cuticular protein 64Ad OS=Drosophila melanogaster GN=Cpr64Ad PE=1 SV=2	4	4	0	12998000	8965400	0	5907900	12200000	8649200	3888100	0	0	0	0	5490850	7661300	0	#DIV/0!	#DIV/0!	0.144663	0.0053454
tr|B7YZK6|B7YZK6_DROME Jabba, isoform D OS=Drosophila melanogaster GN=Jabba PE=1 SV=1;tr|A0A0B4KFV2|A0A0B4KFV2_DROME Jabba, isoform H OS=Drosophila melanogaster GN=Jabba PE=1 SV=1;tr|B7YZK4|B7YZK4_DROME Jabba, isoform E OS=Drosophila melanogaster GN=Jabba	8	8	0	0	0	0	11020000	11929000	0	0	20883000	21418000	21002000	17827000	0	5737250	20282500	0	0.282867	3.01101e-07	0.00535504
tr|Q9VRU1|Q9VRU1_DROME Aldose 1-epimerase OS=Drosophila melanogaster GN=Dmel\CG10467 PE=1 SV=1	9	9	0	0	0	10180000	11614000	13391000	9887700	7252300	14987000	18408000	16557000	17940000	2545000	10536250	16973000	0.149944	0.620765	0.00162308	0.00542693
tr|A0A0B4LH23|A0A0B4LH23_DROME RIC-3, isoform V OS=Drosophila melanogaster GN=RIC-3 PE=4 SV=1;tr|A0A0B4KFX1|A0A0B4KFX1_DROME RIC-3, isoform T OS=Drosophila melanogaster GN=RIC-3 PE=4 SV=1;tr|E1JGP2|E1JGP2_DROME RIC-3, isoform N OS=Drosophila melanogaster G	8	8	17598000	17030000	18365000	14338000	24466000	16090000	22908000	21190000	0	14796000	0	0	16832750	21163500	3699000	4.55062	5.72141	0.0135469	0.00545787
tr|Q9V3K7|Q9V3K7_DROME CG3793, isoform A OS=Drosophila melanogaster GN=BG:DS09217.4 PE=1 SV=1;tr|M9NF32|M9NF32_DROME CG3793, isoform B OS=Drosophila melanogaster GN=BG:DS09217.4 PE=1 SV=1	6	6	9657800	11602000	10763000	10086000	13344000	12408000	13861000	16942000	10512000	10075000	8976000	8291500	10527200	14138750	9463625	1.11239	1.49401	0.158826	0.00549014
tr|Q59E11|Q59E11_DROME IA-2 protein tyrosine phosphatase, isoform D OS=Drosophila melanogaster GN=IA-2 PE=1 SV=2;tr|M9PAZ4|M9PAZ4_DROME IA-2 protein tyrosine phosphatase, isoform E OS=Drosophila melanogaster GN=IA-2 PE=1 SV=1;tr|Q9VPV8|Q9VPV8_DROME IA-2 pr	33	33	93415000	106300000	90766000	93353000	90234000	91601000	95192000	75921000	59523000	67557000	63063000	73927000	95958500	88237000	66017500	1.45353	1.33657	0.000688234	0.00550366
tr|Q8IQW5|Q8IQW5_DROME RE23625p OS=Drosophila melanogaster GN=CG14207-RB PE=1 SV=1;tr|M9NHC5|M9NHC5_DROME Uncharacterized protein, isoform C OS=Drosophila melanogaster GN=CG14207 PE=1 SV=1	14	4	215840000	339520000	296220000	304840000	313150000	379050000	366860000	326260000	213150000	249070000	277710000	275880000	289105000	346330000	253952500	1.13842	1.36376	0.288558	0.00551495
tr|Q9VD30|Q9VD30_DROME GH05294p OS=Drosophila melanogaster GN=rdhB PE=1 SV=1	13	13	140390000	121570000	148800000	142500000	158400000	188560000	143560000	147760000	215000000	221860000	213010000	269000000	138315000	159570000	229717500	0.602109	0.694636	0.000735299	0.00564943
sp|Q00963|SPTCB_DROME Spectrin beta chain OS=Drosophila melanogaster GN=beta-Spec PE=1 SV=2;tr|M9PHG4|M9PHG4_DROME Spectrin beta chain OS=Drosophila melanogaster GN=beta-Spec PE=3 SV=1	147	3	0	0	2354700	0	2935900	0	0	0	6161100	4669600	3963800	3645500	588675	733975	4610000	0.127695	0.159214	0.00257476	0.00568816
tr|O97428|O97428_DROME Ciboulot, isoform A OS=Drosophila melanogaster GN=cib PE=1 SV=1;tr|Q8IRS7|Q8IRS7_DROME Ciboulot, isoform C OS=Drosophila melanogaster GN=cib PE=1 SV=1	11	11	236390000	206120000	156290000	157980000	140070000	137980000	146870000	165110000	128290000	112400000	108750000	114660000	189195000	147507500	116025000	1.63064	1.27134	0.0105469	0.00569472
tr|Q9VFQ9|Q9VFQ9_DROME Dipeptidase B, isoform A OS=Drosophila melanogaster GN=Dip-B PE=1 SV=2	17	17	82873000	99154000	81764000	83073000	56307000	58931000	55994000	62101000	52311000	42809000	45882000	38745000	86716000	58333250	44936750	1.92973	1.29812	0.000167846	0.00570571
sp|Q9W0H3|LDAH_DROME Lipid droplet-associated hydrolase OS=Drosophila melanogaster GN=CG9186 PE=2 SV=1	9	9	11258000	0	18877000	10032000	15667000	13975000	14957000	14162000	7250500	8253600	8592300	0	10041750	14690250	6024100	1.66693	2.43858	0.393918	0.00570814
tr|Q8SYJ2|Q8SYJ2_DROME GEO09626p1 OS=Drosophila melanogaster GN=ND-MLRQ PE=1 SV=1	7	7	428270000	617760000	459950000	483030000	596760000	539040000	558640000	492950000	417350000	392430000	398880000	254770000	497252500	546847500	365857500	1.35914	1.4947	0.0574202	0.00574584
tr|Q9VG23|Q9VG23_DROME GH22994p OS=Drosophila melanogaster GN=CG10126 PE=1 SV=2;tr|Q86PF4|Q86PF4_DROME GH08978p OS=Drosophila melanogaster GN=CG10126-RB PE=1 SV=2	7	7	277520000	314280000	199160000	174600000	122500000	132520000	148640000	124250000	109220000	88266000	104970000	100260000	241390000	131977500	100679000	2.39762	1.31087	0.00533636	0.00581964
tr|Q86BS3|Q86BS3_DROME Chromator, isoform A OS=Drosophila melanogaster GN=Chro PE=1 SV=1	13	13	0	21634000	13856000	10206000	17253000	19261000	17128000	14695000	11398000	12777000	13903000	10833000	11424000	17084250	12227750	0.934268	1.39717	0.865452	0.00583066
tr|E2QD66|E2QD66_DROME Uncharacterized protein, isoform D OS=Drosophila melanogaster GN=CG34120 PE=4 SV=1;tr|Q0KHQ2|Q0KHQ2_DROME Uncharacterized protein, isoform C OS=Drosophila melanogaster GN=CG34120 PE=4 SV=1;tr|X2JG15|X2JG15_DROME Uncharacterized prote	26	26	10939000	25740000	26698000	23930000	0	16380000	18084000	15853000	33502000	31748000	28723000	29125000	21826750	12579250	30774500	0.709248	0.408756	0.0588293	0.00591152
tr|Q9VXI3|Q9VXI3_DROME CG9911, isoform C OS=Drosophila melanogaster GN=CG9911 PE=1 SV=1;tr|Q95TL8|Q95TL8_DROME CG9911, isoform A OS=Drosophila melanogaster GN=CG9911 PE=1 SV=1	16	16	63440000	59604000	54195000	51076000	51032000	47548000	32251000	42511000	28187000	23729000	24902000	26666000	57078750	43335500	25871000	2.20628	1.67506	4.00366e-05	0.00598042
sp|P45437|COPB_DROME Coatomer subunit beta OS=Drosophila melanogaster GN=betaCOP PE=2 SV=2	23	23	67508000	56063000	62205000	60003000	41386000	44522000	46817000	37363000	31879000	35467000	31278000	33942000	61444750	42522000	33141500	1.85401	1.28304	3.36179e-05	0.00604686
tr|O76752|O76752_DROME CG12117-PA OS=Drosophila melanogaster GN=Sptr PE=1 SV=1	10	10	17994000	22875000	15686000	18456000	21755000	17871000	23948000	25030000	15170000	16807000	14513000	14228000	18752750	22151000	15179500	1.2354	1.45927	0.0681021	0.00606364
tr|A0A0B4K604|A0A0B4K604_DROME Carboxylic ester hydrolase OS=Drosophila melanogaster GN=alpha-Est10 PE=1 SV=1;tr|Q9I7L5|Q9I7L5_DROME Carboxylic ester hydrolase OS=Drosophila melanogaster GN=alpha-Est10 PE=1 SV=3;tr|A0A0B4K6L1|A0A0B4K6L1_DROME Carboxylic es	11	11	7386900	0	7446100	8127900	0	4451300	0	5754200	7073800	12243000	10491000	12303000	5740225	2551375	10527700	0.54525	0.242349	0.0803472	0.00619531
tr|Q9W374|Q9W374_DROME Dihydropyrimidine dehydrogenase [NADP(+)] OS=Drosophila melanogaster GN=su(r) PE=1 SV=2	25	25	18044000	11636000	22122000	22451000	24408000	23012000	7271900	14318000	37044000	41602000	34046000	31445000	18563250	17252475	36034250	0.515156	0.47878	0.00192629	0.00623072
tr|Q9VNB9|Q9VNB9_DROME GEO07455p1 OS=Drosophila melanogaster GN=RpL35A PE=1 SV=1	12	12	30669000	51516000	46073000	33837000	32988000	16770000	36661000	26096000	56337000	70501000	45127000	75930000	40523750	28128750	61973750	0.653886	0.453882	0.0459172	0.00626677
tr|Q9W0S7|Q9W0S7_DROME LD20211p OS=Drosophila melanogaster GN=Tudor-SN PE=1 SV=1	45	45	175510000	121910000	160110000	162650000	169580000	135840000	175780000	166680000	218280000	214750000	211220000	188050000	155045000	161970000	208075000	0.74514	0.778421	0.00751362	0.00631636
tr|Q9VKU1|Q9VKU1_DROME Fatty acid (Long chain) transport protein, isoform A OS=Drosophila melanogaster GN=Fatp PE=1 SV=2;tr|E1JHE4|E1JHE4_DROME Fatty acid (Long chain) transport protein, isoform F OS=Drosophila melanogaster GN=Fatp PE=1 SV=3	29	29	209490000	151420000	213050000	199960000	105090000	106490000	101900000	100810000	125630000	119470000	124160000	109320000	193480000	103572500	119645000	1.61712	0.865665	0.00244397	0.00633171
tr|Q9VKW5|Q9VKW5_DROME CG5355 OS=Drosophila melanogaster GN=Dmel\CG5355 PE=1 SV=2	34	34	170060000	189120000	158270000	171790000	167220000	177330000	170040000	167470000	153300000	162350000	156120000	159700000	172310000	170515000	157867500	1.09148	1.08011	0.0732356	0.00635441
sp|Q7KML2|ACOX1_DROME Probable peroxisomal acyl-coenzyme A oxidase 1 OS=Drosophila melanogaster GN=CG5009 PE=1 SV=1	29	29	247740000	202260000	262300000	244110000	150880000	153990000	165640000	131370000	101570000	102690000	130510000	103590000	239102500	150470000	109590000	2.18179	1.37303	0.0001171	0.00635845
tr|Q8IQW2|Q8IQW2_DROME Cytochrome c oxidase subunit OS=Drosophila melanogaster GN=COX6B PE=1 SV=1	12	1	0	52884000	35324000	34949000	37435000	39398000	38225000	34784000	0	0	19384000	24376000	30789250	37460500	10940000	2.81437	3.42418	0.171868	0.00637525
tr|Q9W1H8|Q9W1H8_DROME GH13256p OS=Drosophila melanogaster GN=Thiolase PE=1 SV=1	19	19	575970000	717250000	581140000	593440000	528900000	543290000	558100000	500340000	720530000	643380000	640790000	595680000	616950000	532657500	650095000	0.949015	0.819353	0.464643	0.0063982
tr|M9NEV7|M9NEV7_DROME CG9336, isoform B OS=Drosophila melanogaster GN=BcDNA:RE71975 PE=1 SV=1;tr|Q9VII1|Q9VII1_DROME CG9336, isoform A OS=Drosophila melanogaster GN=BcDNA:RE71975 PE=1 SV=1	6	6	81224000	77412000	57329000	68328000	97830000	73172000	88294000	55579000	125720000	134660000	108160000	122340000	71073250	78718750	122720000	0.57915	0.64145	0.000517159	0.00640757
tr|A0A0B4LGT4|A0A0B4LGT4_DROME GTPase indispensable for equal segregation of chromosomes, isoform B OS=Drosophila melanogaster GN=Gie PE=3 SV=1;sp|Q9VHV5|ARL8_DROME ADP-ribosylation factor-like protein 8 OS=Drosophila melanogaster GN=Gie PE=1 SV=1	5	5	42878000	39855000	32436000	39707000	28432000	23388000	26987000	29568000	19872000	21271000	21866000	21994000	38719000	27093750	21250750	1.82201	1.27496	0.000252656	0.00642814
sp|P19107|ARRB_DROME Phosrestin-1 OS=Drosophila melanogaster GN=Arr2 PE=1 SV=2	36	36	1310500000	1417700000	1628600000	1654000000	2437800000	2842300000	3069800000	2783000000	2090500000	2089800000	2080000000	2393800000	1502700000	2783225000	2163525000	0.694561	1.28643	0.00111155	0.00644108
tr|Q8INA9|Q8INA9_DROME Fasciclin 1, isoform C OS=Drosophila melanogaster GN=Fas1 PE=1 SV=1	34	2	1893300000	1625100000	2115700000	2156500000	2360200000	2308400000	2529600000	2027600000	1849400000	1912600000	1805600000	1904600000	1947650000	2306450000	1868050000	1.04261	1.23468	0.546645	0.00644459
sp|P52034|PFKA_DROME ATP-dependent 6-phosphofructokinase OS=Drosophila melanogaster GN=Pfk PE=2 SV=2;tr|A0A0B4K7L1|A0A0B4K7L1_DROME ATP-dependent 6-phosphofructokinase OS=Drosophila melanogaster GN=Pfk PE=1 SV=1;tr|A0A0B4KFI7|A0A0B4KFI7_DROME ATP-dependent	32	32	371790000	345360000	387920000	357110000	401130000	415880000	446600000	374480000	325020000	335520000	336040000	363170000	365545000	409522500	339937500	1.07533	1.2047	0.0824987	0.00658808
tr|Q8SXQ1|Q8SXQ1_DROME CG9629 OS=Drosophila melanogaster GN=Dmel\CG9629 PE=1 SV=1	17	17	202650000	233850000	234950000	232580000	177790000	178090000	150400000	156440000	187580000	205070000	201070000	210820000	226007500	165680000	201135000	1.12366	0.823725	0.0358856	0.00660738
tr|A0A0B4LGQ1|A0A0B4LGQ1_DROME Superoxide dismutase OS=Drosophila melanogaster GN=Sod2 PE=3 SV=1;sp|Q00637|SODM_DROME Superoxide dismutase [Mn], mitochondrial OS=Drosophila melanogaster GN=Sod2 PE=2 SV=3	7	7	254140000	334160000	241860000	238660000	235110000	243630000	279500000	272480000	387950000	294150000	386960000	404060000	267205000	257680000	368280000	0.725548	0.699685	0.0240103	0.00666449
tr|X2JEU5|X2JEU5_DROME GEO11814p1 OS=Drosophila melanogaster GN=Tim9a PE=2 SV=1;sp|Q9VYD7|TIM9_DROME Mitochondrial import inner membrane translocase subunit Tim9 OS=Drosophila melanogaster GN=Tim9a PE=3 SV=1	3	3	35009000	28319000	25216000	23733000	23020000	26191000	26278000	25170000	16920000	14588000	22339000	17756000	28069250	25164750	17900750	1.56805	1.40579	0.0143514	0.006704
tr|Q9I7M3|Q9I7M3_DROME Uncharacterized protein, isoform A OS=Drosophila melanogaster GN=Dmel\CG10237 PE=1 SV=1;tr|Q8INW5|Q8INW5_DROME MIP27352p OS=Drosophila melanogaster GN=Dmel\CG10237 PE=1 SV=1;tr|Q9VIW5|Q9VIW5_DROME LD41874p OS=Drosophila melanogaster	15	15	163850000	143730000	139810000	148800000	93944000	101180000	100790000	126320000	133070000	133790000	149910000	136730000	149047500	105558500	138375000	1.07713	0.762844	0.15532	0.00682233
tr|M9ND19|M9ND19_DROME UDP-galactose 4-epimerase, isoform B OS=Drosophila melanogaster GN=Gale PE=1 SV=1;sp|Q9W0P5|GALE_DROME UDP-glucose 4-epimerase OS=Drosophila melanogaster GN=Gale PE=1 SV=1	18	18	28693000	14273000	31088000	36560000	70113000	35617000	31437000	40097000	100820000	105340000	70550000	120320000	27653500	44316000	99257500	0.278604	0.446475	0.000782159	0.00689205
tr|M9PFF0|M9PFF0_DROME 60S ribosomal protein L13 OS=Drosophila melanogaster GN=RpL13 PE=1 SV=1;sp|P41126|RL13_DROME 60S ribosomal protein L13 OS=Drosophila melanogaster GN=RpL13 PE=1 SV=1	14	14	120100000	156070000	140350000	149760000	135720000	124950000	163710000	136940000	183080000	187260000	186960000	163810000	141570000	140330000	180277500	0.785289	0.778411	0.00695412	0.00700429
sp|Q9W2D9|EIF3K_DROME Eukaryotic translation initiation factor 3 subunit K OS=Drosophila melanogaster GN=CG10306 PE=2 SV=1	7	7	0	0	13178000	11329000	0	0	10440000	0	11950000	14745000	13090000	13505000	6126750	2610000	13322500	0.45988	0.195909	0.0928515	0.00705722
sp|Q24372|LACH_DROME Lachesin OS=Drosophila melanogaster GN=Lac PE=1 SV=2	7	7	54564000	39899000	34515000	44803000	61129000	48617000	49807000	46187000	37390000	38016000	39745000	33902000	43445250	51435000	37263250	1.1659	1.38031	0.212615	0.00706712
sp|P02515|HSP22_DROME Heat shock protein 22 OS=Drosophila melanogaster GN=Hsp22 PE=1 SV=4	9	9	112120000	142750000	58241000	97505000	17198000	14414000	19554000	9968500	0	7825500	0	6437400	102654000	15283625	3565725	28.7891	4.28626	0.00137242	0.00707916
tr|L0MPS3|L0MPS3_DROME Apolipophorin, isoform B OS=Drosophila melanogaster GN=apolpp PE=1 SV=1;sp|Q9V496|APLP_DROME Apolipophorins OS=Drosophila melanogaster GN=Rfabg PE=1 SV=2	183	183	6623300000	6040300000	7846800000	7984900000	6078200000	6792900000	4818700000	4392200000	8539800000	7214000000	9436500000	8379700000	7123825000	5520500000	8392500000	0.848832	0.65779	0.101953	0.00714518
tr|Q9V3L7|Q9V3L7_DROME GEO04710p1 OS=Drosophila melanogaster GN=NP15.6 PE=1 SV=1	5	5	59349000	58373000	79672000	86281000	105300000	98225000	116400000	87981000	79473000	77185000	66231000	77969000	70918750	101976500	75214500	0.942887	1.35581	0.597782	0.00718511
tr|M9MS72|M9MS72_DROME Protein kinase, cAMP-dependent, regulatory subunit type 1, isoform X OS=Drosophila melanogaster GN=Pka-R1 PE=1 SV=1;tr|M9MS37|M9MS37_DROME Protein kinase, cAMP-dependent, regulatory subunit type 1, isoform Z OS=Drosophila melanogaste	12	1	34717000	37454000	13350000	35828000	34262000	32889000	38484000	34566000	29559000	25405000	25725000	30729000	30337250	35050250	27854500	1.08913	1.25833	0.685919	0.00719696
tr|X2J5E8|X2J5E8_DROME Peptidylprolyl isomerase OS=Drosophila melanogaster GN=FKBP59 PE=4 SV=1;sp|Q9VL78|FKB59_DROME FK506-binding protein 59 OS=Drosophila melanogaster GN=FKBP59 PE=1 SV=1	19	19	48054000	56718000	25970000	32615000	43853000	39566000	47666000	42465000	34357000	35995000	38180000	35244000	40839250	43387500	35944000	1.13619	1.20709	0.514952	0.00728918
tr|Q7KM15|Q7KM15_DROME Transcription factor BTF3 OS=Drosophila melanogaster GN=bic PE=1 SV=1	13	12	129700000	139580000	94148000	95904000	97535000	96073000	93746000	77222000	138270000	127050000	120600000	106900000	114833000	91144000	123205000	0.932048	0.739775	0.553261	0.00731328
tr|Q8T6I0|Q8T6I0_DROME EH domain containing protein OS=Drosophila melanogaster GN=Past1 PE=1 SV=1;tr|Q8T8W3|Q8T8W3_DROME AT21416p OS=Drosophila melanogaster GN=Past1 PE=1 SV=1	31	31	152200000	202450000	187120000	180080000	191840000	192500000	194200000	213510000	225260000	226900000	220250000	214070000	180462500	198012500	221620000	0.814288	0.893478	0.00923841	0.00732272
tr|X2J6D4|X2J6D4_DROME Cytochrome c proximal, isoform B OS=Drosophila melanogaster GN=Cyt-c-p PE=2 SV=1;sp|P84029|CYC2_DROME Cytochrome c-2 OS=Drosophila melanogaster GN=Cyt-c-p PE=1 SV=2	15	15	803230000	1039900000	700240000	677270000	1179500000	1073300000	1177900000	1120900000	928250000	952820000	1070000000	947160000	805160000	1137900000	974557500	0.82618	1.16761	0.105526	0.00733026
tr|Q9VIB5|Q9VIB5_DROME Carboxylic ester hydrolase OS=Drosophila melanogaster GN=alpha-Est7 PE=1 SV=1	24	23	137850000	140850000	183890000	192400000	130630000	145930000	93966000	165490000	187650000	199880000	191440000	207810000	163747500	134004000	196695000	0.832494	0.681278	0.0690511	0.00736025
tr|A0A0B4LH71|A0A0B4LH71_DROME Synapse-associated protein 47kD, isoform K OS=Drosophila melanogaster GN=Sap47 PE=1 SV=1;sp|Q960T2|SAP47_DROME Synapse-associated protein of 47 kDa OS=Drosophila melanogaster GN=Sap47 PE=1 SV=1;tr|F3YDF6|F3YDF6_DROME MIP08376	17	17	412280000	370370000	483270000	566360000	443370000	423290000	424900000	457770000	352760000	365210000	388180000	408380000	458070000	437332500	378632500	1.2098	1.15503	0.125866	0.00741835
sp|Q7K1Z5|UFC1_DROME Ubiquitin-fold modifier-conjugating enzyme 1 OS=Drosophila melanogaster GN=CG8386 PE=2 SV=1	2	2	0	0	5006100	6224500	5616300	0	0	0	9399800	7052500	7345400	6357100	2807650	1404075	7538700	0.372432	0.186249	0.0365559	0.00744732
tr|Q8IR21|Q8IR21_DROME GH03748p2 OS=Drosophila melanogaster GN=CG42353-RA PE=1 SV=1;tr|M9PHV4|M9PHV4_DROME Uncharacterized protein, isoform F OS=Drosophila melanogaster GN=CG42354 PE=1 SV=1	5	5	0	3478200	1942500	2160200	4024500	3693700	5592300	2433100	0	1750800	1394300	0	1895225	3935900	786275	2.41038	5.00575	0.240695	0.00748266
tr|A4V110|A4V110_DROME Calcium/calmodulin-dependent protein kinase I, isoform I OS=Drosophila melanogaster GN=CaMKI PE=1 SV=1;tr|Q7JMV3|Q7JMV3_DROME Calcium/calmodulin dependent protein kinase I OS=Drosophila melanogaster GN=CaMKI PE=1 SV=1;tr|Q0KIF7|Q0KIF	12	12	0	12924000	13660000	14232000	14265000	14083000	17265000	12258000	23995000	18557000	24080000	19494000	10204000	14467750	21531500	0.47391	0.671934	0.0224406	0.0075749
sp|P42281|ACBP_DROME Acyl-CoA-binding protein homolog OS=Drosophila melanogaster GN=Dbi PE=2 SV=1	6	6	91672000	74627000	223490000	200790000	138750000	193180000	118490000	161360000	216000000	432800000	407950000	359770000	147644750	152945000	354130000	0.416922	0.431889	0.0151736	0.0076177
tr|X2JIW9|X2JIW9_DROME Tyramine beta hydroxylase, isoform C OS=Drosophila melanogaster GN=Tbh PE=4 SV=1;sp|Q86B61|TBH1_DROME Tyramine beta-hydroxylase OS=Drosophila melanogaster GN=Tbh PE=1 SV=1	5	5	0	0	6237500	0	0	0	0	4483800	6168600	5148600	5587300	5547100	1559375	1120950	5612900	0.27782	0.19971	0.0419839	0.00763578
tr|Q9VUW4|Q9VUW4_DROME Inositol-1-monophosphatase OS=Drosophila melanogaster GN=152392_at PE=1 SV=1	6	6	4961600	5399400	5487200	6144000	5190500	5420500	5626700	4392800	16228000	11195000	9530600	9305900	5498050	5157625	11564875	0.475409	0.445973	0.00979878	0.0077684
tr|Q8SY19|Q8SY19_DROME Microsomal glutathione S-transferase-like, isoform A OS=Drosophila melanogaster GN=Mgstl PE=1 SV=1	4	2	235360000	192250000	181560000	196210000	89115000	108620000	90482000	87012000	149900000	140100000	120460000	115120000	201345000	93807250	131395000	1.53236	0.713933	0.00275142	0.00777025
sp|O02649|CH60_DROME 60 kDa heat shock protein, mitochondrial OS=Drosophila melanogaster GN=Hsp60 PE=1 SV=3	42	42	382490000	578240000	471940000	480150000	444110000	476820000	439500000	468100000	514980000	502360000	517530000	482670000	478205000	457132500	504385000	0.948095	0.906317	0.544773	0.00785674
tr|E1JH83|E1JH83_DROME Fatty acyl-CoA reductase OS=Drosophila melanogaster GN=CG5065 PE=3 SV=1;sp|A1ZAI5|FACR1_DROME Putative fatty acyl-CoA reductase CG5065 OS=Drosophila melanogaster GN=CG5065 PE=3 SV=1	15	15	21349000	9965100	16681000	17616000	21523000	19029000	20424000	16855000	16844000	12087000	10834000	11129000	16402775	19457750	12723500	1.28917	1.52928	0.22986	0.00792086
tr|Q9VVS6|Q9VVS6_DROME Autophagy-related protein 3 OS=Drosophila melanogaster GN=Atg3 PE=1 SV=1	5	5	6823500	8674800	0	0	7638200	0	0	5869200	14263000	14735000	8891300	12760000	3874575	3376850	12662325	0.305992	0.266685	0.0155267	0.00804796
tr|Q9VVA7|Q9VVA7_DROME Tumor suppressor protein 101 OS=Drosophila melanogaster GN=TSG101 PE=1 SV=2	10	10	18799000	17971000	20468000	20507000	20929000	23319000	16103000	20391000	14971000	14457000	13298000	14108000	19436250	20185500	14208500	1.36793	1.42066	0.000350928	0.00822656
tr|Q7JX87|Q7JX87_DROME Peroxiredoxin 2540-2 OS=Drosophila melanogaster GN=Prx2540-2 PE=1 SV=1;tr|A1Z892|A1Z892_DROME LD11278p OS=Drosophila melanogaster GN=Prx2540-1 PE=2 SV=1;tr|A1Z893|A1Z893_DROME DI01187p OS=Drosophila melanogaster GN=CG12896-RA PE=2 SV	16	16	317120000	385990000	283720000	279040000	283460000	249950000	246350000	326320000	337270000	362940000	361900000	347040000	316467500	276520000	352287500	0.898322	0.784927	0.208761	0.00828072
sp|P42787|CBPD_DROME Carboxypeptidase D OS=Drosophila melanogaster GN=svr PE=1 SV=2;tr|X2J9Z1|X2J9Z1_DROME Silver, isoform N OS=Drosophila melanogaster GN=svr PE=1 SV=1;tr|D3DME3|D3DME3_DROME LP15968p OS=Drosophila melanogaster GN=svr PE=1 SV=1;tr|Q6AWJ5|Q	13	13	25158000	31580000	30008000	27437000	20100000	24669000	25284000	27198000	16407000	20335000	16475000	16344000	28545750	24312750	17390250	1.64148	1.39807	0.000644493	0.0084195
tr|A1Z9M6|A1Z9M6_DROME Vesicular GABA transporter OS=Drosophila melanogaster GN=VGAT PE=4 SV=1	8	8	12495000	14233000	7582400	11356000	13837000	11561000	7646200	8889600	24157000	23538000	21619000	14116000	11416600	10483450	20857500	0.547362	0.502623	0.0130106	0.00845335
tr|Q9W3C3|Q9W3C3_DROME CG2004, isoform A OS=Drosophila melanogaster GN=CG2004 PE=1 SV=1	11	11	31288000	35733000	27446000	26556000	28734000	28999000	23931000	38212000	42995000	51613000	41624000	42167000	30255750	29969000	44599750	0.678384	0.671954	0.0038857	0.00847167
tr|Q9VIH3|Q9VIH3_DROME Microsomal triacylglycerol transfer protein OS=Drosophila melanogaster GN=Mtp PE=1 SV=2	30	30	69911000	48217000	66938000	68725000	51476000	49052000	31481000	53810000	65625000	68476000	80815000	66343000	63447750	46454750	70314750	0.902339	0.660669	0.312322	0.00849214
tr|A0A126GV04|A0A126GV04_DROME Syntaxin 1A, isoform C OS=Drosophila melanogaster GN=Syx1A PE=3 SV=1;sp|Q24547|STX1A_DROME Syntaxin-1A OS=Drosophila melanogaster GN=Syx1A PE=1 SV=1;tr|A0A0B4JCZ4|A0A0B4JCZ4_DROME Syntaxin 1A, isoform B OS=Drosophila melanoga	16	16	204610000	205810000	248900000	264220000	274440000	276460000	327360000	256860000	218150000	233720000	196970000	169260000	230885000	283780000	204525000	1.12888	1.38751	0.247984	0.00852763
tr|Q9VKV1|Q9VKV1_DROME Alpha-mannosidase OS=Drosophila melanogaster GN=LManII PE=1 SV=2;tr|Q8IPB7|Q8IPB7_DROME Alpha-mannosidase OS=Drosophila melanogaster GN=LManII PE=1 SV=1	29	29	104710000	126720000	113580000	115570000	164820000	174850000	133320000	143450000	279510000	213800000	261010000	196260000	115145000	154110000	237645000	0.484525	0.648488	0.000877517	0.00853142
tr|Q960K8|Q960K8_DROME 3-hydroxyisobutyryl-CoA hydrolase, mitochondrial OS=Drosophila melanogaster GN=CG5044 PE=1 SV=1;tr|Q86BP1|Q86BP1_DROME 3-hydroxyisobutyryl-CoA hydrolase, mitochondrial OS=Drosophila melanogaster GN=CG5044-RB PE=1 SV=1	15	15	44143000	56322000	48017000	44580000	45004000	36969000	41203000	30108000	61974000	58491000	96454000	79690000	48265500	38321000	74152250	0.650897	0.516788	0.0306866	0.00854147
tr|O46067|O46067_DROME CG2918, isoform A OS=Drosophila melanogaster GN=EG:25E8.1 PE=1 SV=1	21	21	102830000	109500000	92419000	92337000	76122000	80205000	69653000	71064000	66202000	60719000	55354000	50119000	99271500	74261000	58098500	1.70868	1.27819	0.000278414	0.00868532
tr|Q9VI04|Q9VI04_DROME Beta-alanine synthase OS=Drosophila melanogaster GN=pyd3 PE=1 SV=2	10	10	33190000	28444000	29726000	25223000	24877000	26426000	24123000	27477000	19315000	21672000	18747000	23299000	29145750	25725750	20758250	1.40406	1.2393	0.00518087	0.00873437
tr|Q9VK12|Q9VK12_DROME CG5945, isoform A OS=Drosophila melanogaster GN=CT18564 PE=1 SV=1	12	12	85755000	100100000	61843000	74028000	45879000	57240000	42506000	64868000	84323000	79184000	79309000	66185000	80431500	52623250	77250250	1.04118	0.681205	0.73713	0.00879163
tr|Q9W543|Q9W543_DROME Rabconnectin-3B, isoform A OS=Drosophila melanogaster GN=Rbcn-3B PE=1 SV=1	28	28	49279000	43636000	45333000	51677000	43098000	53108000	48887000	57418000	41235000	37807000	33450000	37481000	47481250	50627750	37493250	1.26639	1.35032	0.00624868	0.00883882
tr|Q7KMQ0|Q7KMQ0_DROME 26S proteasome regulatory complex subunit p48B OS=Drosophila melanogaster GN=Rpt1 PE=1 SV=1	22	22	55027000	52982000	47720000	47104000	53294000	48256000	54807000	44354000	43012000	39638000	35284000	39014000	50708250	50177750	39237000	1.29236	1.27884	0.00383734	0.00884073
tr|Q7K3Z3|Q7K3Z3_DROME GH01724p OS=Drosophila melanogaster GN=p47 PE=1 SV=1	16	16	50392000	66840000	37733000	43251000	36908000	40744000	47543000	37912000	34457000	28657000	27779000	29087000	49554000	40776750	29995000	1.65208	1.35945	0.0236749	0.00892423
tr|X2JCI4|X2JCI4_DROME Phosphoinositide phospholipase C OS=Drosophila melanogaster GN=norpA PE=1 SV=1;tr|E1JJD5|E1JJD5_DROME Phosphoinositide phospholipase C OS=Drosophila melanogaster GN=norpA PE=1 SV=1;sp|P13217|PIPA_DROME 1-phosphatidylinositol 4,5-bisp	53	53	581460000	540820000	635960000	630550000	751680000	703270000	750100000	681050000	601740000	637550000	622790000	672980000	597197500	721525000	633765000	0.942301	1.13847	0.224199	0.0089526
tr|Q500Y7|Q500Y7_DROME GEO11443p1 OS=Drosophila melanogaster GN=UQCR-6.4 PE=2 SV=1	3	3	86866000	70885000	102320000	114010000	97387000	96773000	101050000	111630000	133440000	117240000	121560000	115380000	93520250	101710000	121905000	0.767157	0.834338	0.0320157	0.00899686
tr|A1ZAZ2|A1ZAZ2_DROME Sarcosine dehydrogenase OS=Drosophila melanogaster GN=Sardh PE=1 SV=1	14	14	0	0	0	0	17024000	12982000	17342000	17886000	10976000	10937000	10584000	13292000	0	16308500	11447250	0	1.42467	1.64638e-06	0.00909641
tr|M9PDW0|M9PDW0_DROME Neuronal synaptobrevin, isoform K OS=Drosophila melanogaster GN=nSyb PE=1 SV=1;tr|Q9W0C1|Q9W0C1_DROME GH04664p OS=Drosophila melanogaster GN=nSyb PE=1 SV=1;tr|M9PE71|M9PE71_DROME Neuronal synaptobrevin, isoform J OS=Drosophila melano	7	2	270960000	212080000	352540000	402930000	291330000	368060000	464070000	423410000	178390000	233110000	246390000	260610000	309627500	386717500	229625000	1.34841	1.68413	0.132935	0.00911102
tr|Q9Y125|Q9Y125_DROME BcDNA.GH08312 OS=Drosophila melanogaster GN=Sap-r PE=1 SV=1;tr|Q8IMH4|Q8IMH4_DROME Saposin-related, isoform B OS=Drosophila melanogaster GN=Sap-r PE=1 SV=2	15	15	43052000	38080000	31904000	26647000	29528000	30299000	27201000	29368000	64589000	41880000	41017000	54767000	34920750	29099000	50563250	0.690635	0.575497	0.0575564	0.00914329
tr|Q9W095|Q9W095_DROME FI03690p OS=Drosophila melanogaster GN=Gk2 PE=2 SV=2	9	9	7575300	0	7504200	10401000	9249800	7425100	9362500	9354100	10206000	13667000	12281000	13840000	6370125	8847875	12498500	0.509671	0.707915	0.0421186	0.00914799
tr|M9MRC9|M9MRC9_DROME GEO07462p1 OS=Drosophila melanogaster GN=RpL27A PE=2 SV=1;sp|P41092|RL27A_DROME 60S ribosomal protein L27a OS=Drosophila melanogaster GN=RpL27A PE=1 SV=2	6	6	74728000	70053000	66805000	53385000	0	48143000	0	0	49978000	75445000	81305000	55845000	66242750	12035750	65643250	1.00913	0.183351	0.948057	0.00924431
sp|Q9U616|GCSH_DROME Glycine cleavage system H protein, mitochondrial OS=Drosophila melanogaster GN=ppl PE=2 SV=1	5	5	40316000	89594000	44575000	55048000	52288000	62110000	58858000	54677000	65850000	68298000	67642000	77567000	57383250	56983250	69839250	0.821648	0.81592	0.319529	0.00935577
tr|Q9VI09|Q9VI09_DROME GH14494p OS=Drosophila melanogaster GN=CG17919 PE=1 SV=1	7	7	22641000	33791000	34889000	26077000	35012000	35819000	31765000	29328000	28003000	19457000	16899000	24166000	29349500	32981000	22131250	1.32616	1.49025	0.111059	0.00944634
tr|Q9VTN9|Q9VTN9_DROME FI03238p OS=Drosophila melanogaster GN=Dmel\CG10361 PE=1 SV=2	12	12	38752000	55066000	70695000	68521000	35184000	34446000	19376000	32105000	42496000	77205000	71281000	58284000	58258500	30277750	62316500	0.934881	0.485871	0.71638	0.00948209
sp|Q8SXY6|TMEDA_DROME Transmembrane emp24 domain-containing protein bai OS=Drosophila melanogaster GN=bai PE=2 SV=1	5	5	55097000	71314000	66554000	61654000	39703000	61299000	57624000	60714000	36465000	36520000	35633000	33183000	63654750	54835000	35450250	1.79561	1.54682	0.000213064	0.00949628
sp|Q9VL18|EF1D_DROME Probable elongation factor 1-delta OS=Drosophila melanogaster GN=eEF1delta PE=1 SV=1	18	18	40496000	40324000	40262000	23209000	36447000	24702000	33846000	45646000	56823000	54469000	53337000	74520000	36072750	35160250	59787250	0.603352	0.588089	0.0111632	0.00954638
tr|Q9VCH5|Q9VCH5_DROME Nucleoporin 98-96kD, isoform A OS=Drosophila melanogaster GN=Nup98-96 PE=1 SV=3;tr|B8A421|B8A421_DROME Nucleoporin 98-96kD, isoform C OS=Drosophila melanogaster GN=Nup98-96 PE=1 SV=1	22	22	34892000	65149000	36578000	44677000	41964000	41582000	44120000	39096000	36964000	34341000	25897000	29905000	45324000	41690500	31776750	1.42633	1.31198	0.115339	0.0096128
tr|A0A0B4LFH0|A0A0B4LFH0_DROME S-methyl-5-thioadenosine phosphorylase OS=Drosophila melanogaster GN=Mtap PE=3 SV=1;sp|Q9V813|MTAP_DROME S-methyl-5-thioadenosine phosphorylase OS=Drosophila melanogaster GN=Mtap PE=2 SV=1;tr|A0A0B4KG54|A0A0B4KG54_DROME S-m	10	10	0	0	0	0	7048700	7123400	0	9835600	17246000	11772000	16134000	14938000	0	6001925	15022500	0	0.399529	1.45199e-05	0.00962785
tr|Q9W5B5|Q9W5B5_DROME Uncharacterized protein OS=Drosophila melanogaster GN=CG14630 PE=4 SV=2	6	6	0	4948700	5306600	3093800	0	0	0	3783200	5379900	4168500	4688900	4272900	3337275	945800	4627550	0.721175	0.204385	0.339714	0.00964371
tr|Q9V396|Q9V396_DROME Carbonic anhydrase 1 OS=Drosophila melanogaster GN=CAH1 PE=1 SV=1	13	13	108330000	174580000	95175000	72356000	65856000	68126000	70746000	67678000	121350000	91511000	83027000	100010000	112610250	68101500	98974500	1.13777	0.688071	0.581972	0.00978585
tr|M9MRF2|M9MRF2_DROME GEO09637p1 OS=Drosophila melanogaster GN=RpL37A PE=2 SV=1;sp|Q9VMU4|RL37A_DROME 60S ribosomal protein L37a OS=Drosophila melanogaster GN=RpL37A PE=1 SV=3	3	3	0	0	4221300	0	1726900	0	0	4766500	4712300	8685400	6418000	7918300	1055325	1623350	6933500	0.152207	0.234131	0.00518839	0.00980582
tr|Q9VF15|Q9VF15_DROME GEO09476p1 OS=Drosophila melanogaster GN=glob1 PE=1 SV=1	8	8	105790000	149450000	102910000	97930000	208120000	216100000	196020000	183360000	170540000	166760000	164370000	132040000	114020000	200900000	158427500	0.719698	1.26809	0.0244287	0.0098264
tr|A0A0B4K7A5|A0A0B4K7A5_DROME Hu li tai shao, isoform Q OS=Drosophila melanogaster GN=hts PE=1 SV=1;tr|A0A0B4K849|A0A0B4K849_DROME Hu li tai shao, isoform O OS=Drosophila melanogaster GN=hts PE=1 SV=1;sp|Q02645|HTS_DROME Protein hu-li tai shao OS=Drosophi	32	32	383190000	434150000	373120000	374380000	433700000	438550000	496870000	392230000	347690000	351730000	361420000	370920000	391210000	440337500	357940000	1.09295	1.2302	0.0739191	0.0098315
tr|E1JJA4|E1JJA4_DROME Shibire, isoform L OS=Drosophila melanogaster GN=shi PE=1 SV=1;tr|A4V4I8|A4V4I8_DROME Shibire, isoform F OS=Drosophila melanogaster GN=shi PE=1 SV=1;sp|P27619|DYN_DROME Dynamin OS=Drosophila melanogaster GN=shi PE=1 SV=2;tr|X2JE15|X2	67	67	1218500000	1024700000	1462900000	1491800000	1336700000	1332300000	1389800000	1269400000	1173600000	1265600000	1184600000	1223900000	1299475000	1332050000	1211925000	1.07224	1.09912	0.464772	0.00986729
tr|Q9VGT3|Q9VGT3_DROME GM04645p OS=Drosophila melanogaster GN=Ugt86Da PE=1 SV=1	12	12	96070000	52747000	88133000	80729000	45003000	33181000	37772000	43456000	59973000	49388000	56806000	49524000	79419750	39853000	53922750	1.47284	0.739076	0.040485	0.0100453
tr|Q9VVE3|Q9VVE3_DROME CG7724 OS=Drosophila melanogaster GN=Dmel\CG7724 PE=1 SV=1	7	7	17065000	0	0	0	7152300	0	0	0	7356000	10380000	9530700	8157600	4266250	1788075	8856075	0.481731	0.201904	0.328885	0.0101352
sp|P15357|RS27A_DROME Ubiquitin-40S ribosomal protein S27a OS=Drosophila melanogaster GN=RpS27A PE=1 SV=2;tr|Q9W418|Q9W418_DROME GH17761p OS=Drosophila melanogaster GN=Ubi-p5E PE=2 SV=3;tr|A4V1F9|A4V1F9_DROME Ubiquitin-63E, isoform C OS=Drosophila melanoga	6	1	512950000	490070000	320670000	349260000	296380000	287860000	368990000	251640000	222880000	212800000	202400000	189190000	418237500	301217500	206817500	2.02225	1.45644	0.00510208	0.0102749
sp|P14318|MP20_DROME Muscle-specific protein 20 OS=Drosophila melanogaster GN=Mp20 PE=2 SV=2	12	12	288870000	309260000	208230000	200280000	230220000	237800000	244790000	209570000	209820000	199270000	189420000	195000000	251660000	230595000	198377500	1.26859	1.16241	0.106386	0.0103116
tr|Q9VHX4|Q9VHX4_DROME CG2767 OS=Drosophila melanogaster GN=CG2767 PE=1 SV=1	17	17	232220000	242370000	181290000	181830000	225390000	223940000	195130000	217500000	280260000	257010000	238060000	251850000	209427500	215490000	256795000	0.815544	0.839152	0.0424744	0.0103651
sp|Q9VLZ7|C4D21_DROME Probable cytochrome P450 4d21 OS=Drosophila melanogaster GN=Cyp4d21 PE=3 SV=1	9	9	15540000	6195100	8510400	9779300	6554600	0	0	0	8037300	7364100	7282800	8221300	10006200	1638650	7726375	1.29507	0.212085	0.298259	0.0103667
tr|A1Z6X6|A1Z6X6_DROME Glyoxalase 1 OS=Drosophila melanogaster GN=Glo1 PE=1 SV=1	6	6	21841000	0	0	18341000	22911000	21248000	21482000	19450000	19012000	18762000	17269000	16650000	10045500	21272750	17923250	0.560473	1.18688	0.228251	0.0104386
tr|Q9VEQ2|Q9VEQ2_DROME CG3678, isoform A OS=Drosophila melanogaster GN=CG17556-RA PE=2 SV=2;tr|Q9VEQ1|Q9VEQ1_DROME LD10670p OS=Drosophila melanogaster GN=CG17556-RA PE=2 SV=1	6	6	18108000	17264000	19165000	18218000	17873000	15991000	13182000	23007000	8263000	9859400	10896000	9635900	18188750	17513250	9663575	1.8822	1.8123	1.40566e-05	0.0104583
tr|M9PG76|M9PG76_DROME 60S acidic ribosomal protein P0 OS=Drosophila melanogaster GN=RpLP0 PE=3 SV=1;sp|P19889|RLA0_DROME 60S acidic ribosomal protein P0 OS=Drosophila melanogaster GN=RpLP0 PE=1 SV=1	14	14	180890000	157340000	185140000	192190000	198770000	191470000	194000000	210600000	270080000	245380000	239060000	215610000	178890000	198710000	242532500	0.737592	0.819313	0.00328182	0.0105727
tr|Q9VJQ3|Q9VJQ3_DROME RH54244p OS=Drosophila melanogaster GN=yellow-c PE=1 SV=3	14	14	100620000	108960000	80876000	90404000	104650000	92241000	92786000	98481000	89792000	78116000	73148000	68968000	95215000	97039500	77506000	1.22849	1.25203	0.0582229	0.0107499
tr|Q9V9R3|Q9V9R3_DROME Ac3, isoform A OS=Drosophila melanogaster GN=Ac3 PE=3 SV=1	9	9	0	0	0	0	7314000	6132400	6678700	6462500	0	0	0	5653600	0	6646900	1413400	0	4.70277	0.355918	0.0107503
sp|P36188|TNNI_DROME Troponin I OS=Drosophila melanogaster GN=wupA PE=2 SV=3;tr|A4V4Q6|A4V4Q6_DROME GH08696p OS=Drosophila melanogaster GN=wupA PE=1 SV=1;tr|E4NKJ3|E4NKJ3_DROME GH04081p OS=Drosophila melanogaster GN=wupA PE=1 SV=1	14	6	107510000	126010000	102110000	138860000	148560000	116500000	133070000	118180000	171940000	159680000	165980000	149030000	118622500	129077500	161657500	0.733789	0.798463	0.0045695	0.0108076
sp|Q9VKJ0|HGD_DROME Homogentisate 1,2-dioxygenase OS=Drosophila melanogaster GN=hgo PE=2 SV=3	9	9	17888000	13271000	17698000	20444000	11332000	13315000	10391000	12848000	8894400	8840000	9646400	9913700	17325250	11971500	9323625	1.85821	1.284	0.00185329	0.0108374
tr|O18338|O18338_DROME LD44762p OS=Drosophila melanogaster GN=Rab8 PE=1 SV=1;tr|M9NEE8|M9NEE8_DROME Rab8, isoform B OS=Drosophila melanogaster GN=Rab8 PE=1 SV=1	9	7	13091000	11155000	15164000	15841000	10995000	12500000	11704000	11576000	13061000	18147000	16020000	18754000	13812750	11693750	16495500	0.837365	0.708905	0.158816	0.0109708
tr|Q9VV75|Q9VV75_DROME AT02348p OS=Drosophila melanogaster GN=UQCR-C2 PE=1 SV=1	25	25	2328100000	2312700000	1976200000	2030200000	2184100000	2064600000	2201800000	1883100000	1736400000	1792500000	1830200000	1849400000	2161800000	2083400000	1802125000	1.19958	1.15608	0.00936487	0.0109714
tr|M9MSK4|M9MSK4_DROME Sh3beta, isoform D OS=Drosophila melanogaster GN=Sh3beta PE=4 SV=1;sp|Q9NFP5|SH3BG_DROME SH3 domain-binding glutamic acid-rich protein homolog OS=Drosophila melanogaster GN=Sh3beta PE=1 SV=2;tr|M9MRQ6|M9MRQ6_DROME Sh3beta, isoform E	10	10	57415000	64088000	55878000	54503000	55818000	53069000	60610000	46087000	44155000	43935000	40823000	40408000	57971000	53896000	42330250	1.36949	1.27323	0.000550133	0.0110609
tr|Q9VNL0|Q9VNL0_DROME Gasp, isoform A OS=Drosophila melanogaster GN=Gasp PE=1 SV=1;tr|A8JQU3|A8JQU3_DROME Gasp, isoform B OS=Drosophila melanogaster GN=Gasp PE=1 SV=1	5	5	0	0	0	0	0	0	0	13901000	17465000	15610000	15770000	25223000	0	3475250	18517000	0	0.187679	0.000184572	0.0110758
sp|Q9VCA5|SYFB_DROME Phenylalanine--tRNA ligase beta subunit OS=Drosophila melanogaster GN=beta-PheRS PE=1 SV=1	14	14	19515000	14353000	13707000	17746000	25418000	24025000	20023000	31132000	14872000	17762000	16639000	16890000	16330250	25149500	16540750	0.987274	1.52046	0.893663	0.0110798
tr|G4LTX1|G4LTX1_DROME GH14535p2 OS=Drosophila melanogaster GN=Pmi PE=2 SV=1;sp|Q8IQ56|TMM11_DROME Transmembrane protein 11 homolog, mitochondrial OS=Drosophila melanogaster GN=Pmi PE=1 SV=3	8	8	51445000	45243000	44174000	56806000	47117000	44047000	56562000	43057000	33415000	39044000	35375000	35178000	49417000	47695750	35753000	1.38218	1.33403	0.00501601	0.0110858
sp|Q9VN14|CONT_DROME Contactin OS=Drosophila melanogaster GN=Cont PE=1 SV=2	45	45	104230000	52630000	84301000	89646000	105650000	104610000	122740000	88029000	80765000	82128000	78465000	71665000	82701750	105257250	78255750	1.05681	1.34504	0.703084	0.0111032
tr|Q9VQC0|Q9VQC0_DROME Vesicular glutamate transporter, isoform A OS=Drosophila melanogaster GN=VGlut PE=4 SV=2	5	5	15059000	0	19680000	18115000	25842000	27289000	24007000	19574000	15942000	18830000	18340000	17694000	13213500	24178000	17701500	0.746462	1.36587	0.362211	0.0111224
sp|P91926|AP2A_DROME AP-2 complex subunit alpha OS=Drosophila melanogaster GN=AP-2alpha PE=1 SV=1	37	37	352710000	312110000	344510000	352650000	372340000	356200000	387880000	358900000	290670000	308220000	352230000	294650000	340495000	368830000	311442500	1.09328	1.18426	0.140113	0.0111376
sp|P81900|KAPR2_DROME cAMP-dependent protein kinase type II regulatory subunit OS=Drosophila melanogaster GN=Pka-R2 PE=1 SV=2	20	20	359620000	390780000	335860000	314570000	327090000	317360000	353670000	310800000	266320000	290890000	299250000	282670000	350207500	327230000	284782500	1.22974	1.14905	0.0103881	0.0112207
sp|P32234|128UP_DROME GTP-binding protein 128up OS=Drosophila melanogaster GN=128up PE=2 SV=2	12	11	12834000	9924800	9998700	11018000	0	0	0	9833100	10576000	13400000	11511000	10885000	10943875	2458275	11593000	0.944007	0.212048	0.510111	0.0113864
tr|B7Z0L6|B7Z0L6_DROME PP2A-B, isoform J OS=Drosophila melanogaster GN=PP2A-B PE=1 SV=1;tr|A0A0B4KHB9|A0A0B4KHB9_DROME PP2A-B, isoform Q OS=Drosophila melanogaster GN=PP2A-B PE=1 SV=1;tr|Q8IN90|Q8IN90_DROME PP2A-B, isoform C OS=Drosophila melanogaster	10	9	13558000	11179000	13448000	11342000	12825000	12849000	12505000	11199000	14232000	15146000	14672000	13296000	12381750	12344500	14336500	0.863652	0.861054	0.041991	0.0114375
tr|A1Z9U2|A1Z9U2_DROME Uncharacterized protein, isoform A OS=Drosophila melanogaster GN=jef PE=1 SV=1	12	12	46995000	48560000	65258000	71417000	87968000	100220000	114870000	75256000	53738000	56189000	69026000	66267000	58057500	94578500	61305000	0.947027	1.54275	0.664924	0.0114428
sp|P45888|ARP2_DROME Actin-related protein 2 OS=Drosophila melanogaster GN=Arp2 PE=2 SV=3	7	7	20297000	18895000	16878000	14815000	18523000	15446000	17794000	15057000	14546000	12162000	12624000	13117000	17721250	16705000	13112250	1.3515	1.274	0.0122508	0.0114434
sp|Q9V558|CP4P1_DROME Cytochrome P450 4p1 OS=Drosophila melanogaster GN=Cyp4p1 PE=2 SV=1	21	21	144500000	50330000	168250000	155490000	7637100	9118500	0	5825500	16694000	16801000	11689000	12195000	129642500	5645275	14344750	9.03763	0.393543	0.00518421	0.0117491
tr|Q9VP57|Q9VP57_DROME LD15904p OS=Drosophila melanogaster GN=pzg PE=1 SV=1	11	11	37175000	51739000	24140000	28250000	30398000	33249000	38006000	32063000	28086000	27749000	26454000	23136000	35326000	33429000	26356250	1.34033	1.26835	0.198973	0.0119166
tr|Q7KSQ0|Q7KSQ0_DROME LD46175p OS=Drosophila melanogaster GN=sea PE=1 SV=1	13	13	187710000	154620000	169900000	209880000	138930000	136840000	135550000	150590000	190920000	166870000	165110000	155910000	180527500	140477500	169702500	1.06379	0.827787	0.470086	0.0120221
tr|Q9VX36|Q9VX36_DROME NADH dehydrogenase (Ubiquinone) 24 kDa subunit, isoform A OS=Drosophila melanogaster GN=ND-24 PE=1 SV=1	20	20	262160000	272310000	216920000	234790000	273110000	231910000	270120000	300040000	202540000	210470000	228510000	219210000	246545000	268795000	215182500	1.14575	1.24915	0.0640472	0.0120354
sp|P54385|DHE3_DROME Glutamate dehydrogenase, mitochondrial OS=Drosophila melanogaster GN=Gdh PE=1 SV=2;tr|Q8IMY1|Q8IMY1_DROME Glutamate dehydrogenase OS=Drosophila melanogaster GN=Gdh PE=1 SV=1	41	12	1762600000	1396000000	1871200000	1910600000	1760800000	1727900000	1980000000	1619200000	1534300000	1429100000	1376400000	1535000000	1735100000	1771975000	1468700000	1.18138	1.20649	0.0748763	0.0120396
tr|Q9VY87|Q9VY87_DROME Cathepsin B1, isoform A OS=Drosophila melanogaster GN=CtsB1 PE=1 SV=1	6	6	0	0	0	0	13161000	10636000	0	0	15842000	17918000	23336000	25333000	0	5949250	20607250	0	0.288697	9.08726e-05	0.0120588
sp|Q9V9A7|MCCB_DROME Probable methylcrotonoyl-CoA carboxylase beta chain, mitochondrial OS=Drosophila melanogaster GN=l(2)04524 PE=2 SV=1	19	19	24205000	25172000	24058000	22517000	21168000	20243000	17386000	23640000	26180000	31436000	28100000	24545000	23988000	20609250	27565250	0.870226	0.747653	0.0640885	0.0122173
sp|Q9TVP3|JDP_DROME J domain-containing protein OS=Drosophila melanogaster GN=jdp PE=2 SV=2	16	16	563350000	633260000	426460000	419080000	274740000	263200000	328120000	230750000	475960000	378200000	351080000	375000000	510537500	274202500	395060000	1.2923	0.694078	0.100223	0.0123978
tr|Q9VTG6|Q9VTG6_DROME Uncharacterized protein, isoform B OS=Drosophila melanogaster GN=Dmel\CG14142 PE=4 SV=2;tr|E1JID3|E1JID3_DROME Uncharacterized protein, isoform D OS=Drosophila melanogaster GN=Dmel\CG14142 PE=4 SV=1;tr|E1JID2|E1JID2_DROME Uncharacter	5	5	7630300	5449700	6565900	8319200	5917900	6584600	8635400	8274300	4320600	4356700	4662900	5739500	6991275	7353050	4769925	1.4657	1.54154	0.0203868	0.01254
tr|A0A0B4KHG5|A0A0B4KHG5_DROME Chaoptin, isoform C OS=Drosophila melanogaster GN=chp PE=1 SV=1;tr|A0A0B4KHK5|A0A0B4KHK5_DROME Chaoptin, isoform F OS=Drosophila melanogaster GN=chp PE=1 SV=1;tr|A0A0B4KHX5|A0A0B4KHX5_DROME Chaoptin, isoform D OS=Drosophila m	55	55	2995800000	2470800000	3490700000	3513700000	3371200000	3589800000	3395900000	3286400000	3197200000	3196500000	3097000000	3188100000	3117750000	3410825000	3169700000	0.98361	1.07607	0.840832	0.0125639
tr|Q24253|Q24253_DROME AP complex subunit beta OS=Drosophila melanogaster GN=AP-1-2beta PE=1 SV=1	31	31	230690000	209600000	233330000	219160000	210770000	229410000	224300000	214590000	162200000	193740000	192500000	198870000	223195000	219767500	186827500	1.19466	1.17631	0.0107101	0.0125675
tr|O18336|O18336_DROME MIP20481p OS=Drosophila melanogaster GN=Rab14 PE=1 SV=1;tr|Q86BK8|Q86BK8_DROME Rab14, isoform B OS=Drosophila melanogaster GN=Rab14 PE=1 SV=1	8	8	0	0	0	0	15027000	0	0	0	19377000	17331000	16749000	15494000	0	3756750	17237750	0	0.217937	6.99714e-07	0.012703
sp|Q9VU68|WDR1_DROME Actin-interacting protein 1 OS=Drosophila melanogaster GN=flr PE=2 SV=1	30	30	138260000	104430000	144620000	153800000	134360000	165180000	176590000	150970000	129770000	123930000	114330000	123490000	135277500	156775000	122880000	1.10089	1.27584	0.311835	0.0127303
tr|Q9VZF1|Q9VZF1_DROME CG1309 OS=Drosophila melanogaster GN=Dmel\CG1309 PE=1 SV=1	9	9	15524000	18251000	16081000	24201000	15907000	23462000	16287000	13676000	9482300	10175000	0	0	18514250	17333000	4914325	3.7674	3.52704	0.0077624	0.012796
sp|P13607|ATNA_DROME Sodium/potassium-transporting ATPase subunit alpha OS=Drosophila melanogaster GN=Atpalpha PE=1 SV=3;tr|A0A0B4KGG8|A0A0B4KGG8_DROME Sodium/potassium-transporting ATPase subunit alpha OS=Drosophila melanogaster GN=Atpalpha PE=1 SV=1	69	4	16721000000	17909000000	16828000000	16532000000	16857000000	17282000000	19092000000	14778000000	13511000000	12923000000	14057000000	14358000000	16997500000	17002250000	13712250000	1.23959	1.23993	0.000308025	0.0128515
tr|Q8MT58|Q8MT58_DROME RE11562p OS=Drosophila melanogaster GN=CG17337 PE=1 SV=1;tr|A0A0B4LEQ0|A0A0B4LEQ0_DROME Uncharacterized protein, isoform C OS=Drosophila melanogaster GN=CG17337 PE=1 SV=1	23	23	143400000	148730000	128970000	133090000	86728000	107750000	100460000	114140000	78803000	71885000	87854000	75178000	138547500	102269500	78430000	1.76651	1.30396	4.31048e-05	0.0128949
tr|Q7KTW5|Q7KTW5_DROME Inositol-1-monophosphatase OS=Drosophila melanogaster GN=142335_at PE=1 SV=1	18	18	222190000	284370000	253100000	213840000	269690000	277600000	275940000	256990000	255400000	240680000	225010000	247700000	243375000	270055000	242197500	1.00486	1.11502	0.947998	0.0129876
tr|A0A0B4LHM9|A0A0B4LHM9_DROME Takeout, isoform B OS=Drosophila melanogaster GN=to PE=4 SV=1;sp|Q9VBV3|TAKT_DROME Protein takeout OS=Drosophila melanogaster GN=to PE=2 SV=1	5	5	0	0	0	0	29267000	0	0	37568000	61306000	44490000	61886000	48968000	0	16708750	54162500	0	0.308493	1.7281e-05	0.0129906
sp|P08120|CO4A1_DROME Collagen alpha-1(IV) chain OS=Drosophila melanogaster GN=Cg25C PE=2 SV=3	3	3	0	15814000	16191000	6345700	10504000	11592000	13900000	10104000	0	8003700	5357800	6058800	9587675	11525000	4855075	1.97477	2.3738	0.311363	0.0130237
tr|Q9VY92|Q9VY92_DROME GEO07753p1 OS=Drosophila melanogaster GN=CG11151 PE=1 SV=1	7	7	316590000	390610000	264450000	235610000	153580000	166050000	153640000	123180000	109210000	128640000	95166000	98151000	301815000	149112500	107791750	2.79998	1.38334	0.00142224	0.0130932
tr|A0A0B4K6U6|A0A0B4K6U6_DROME Squid, isoform E OS=Drosophila melanogaster GN=sqd PE=4 SV=1;sp|Q08473|SQD_DROME RNA-binding protein squid OS=Drosophila melanogaster GN=sqd PE=1 SV=3	7	7	8818400	15482000	12696000	15480000	52617000	53910000	54730000	66989000	42735000	45277000	42748000	29553000	13119100	57061500	40078250	0.327337	1.42375	0.00044867	0.0131297
tr|E2QD63|E2QD63_DROME Hsc/Hsp70-interacting protein related, isoform B OS=Drosophila melanogaster GN=HIP-R PE=4 SV=1;sp|Q86DS1|F10A2_DROME Hsc70-interacting protein 2 OS=Drosophila melanogaster GN=HIP-R PE=1 SV=2;sp|C4NYP8|F10A1_DROME Hsc70-interacting pr	11	11	125370000	143430000	100410000	93487000	88813000	88827000	107730000	79712000	70265000	69220000	74307000	65857000	115674250	91270500	69912250	1.65456	1.3055	0.00770154	0.0131962
tr|A1ZA22|A1ZA22_DROME eIF2B-gamma OS=Drosophila melanogaster GN=eIF2Bgamma PE=1 SV=1	5	5	0	0	0	0	7890700	8583500	10747000	7657200	4508900	0	0	6226700	0	8719600	2683900	0	3.24885	0.142116	0.0132475
tr|A0A0B4LGI1|A0A0B4LGI1_DROME G protein alpha s subunit, isoform E OS=Drosophila melanogaster GN=Galphas PE=1 SV=1	17	1	64341000	46707000	67075000	57149000	77507000	70042000	90628000	58250000	54074000	46810000	46210000	51511000	58818000	74106750	49651250	1.18462	1.49255	0.112032	0.0132739
tr|Q9W347|Q9W347_DROME C12.2, isoform A OS=Drosophila melanogaster GN=c12.2 PE=1 SV=3;tr|M9PHH0|M9PHH0_DROME C12.2, isoform B OS=Drosophila melanogaster GN=c12.2 PE=1 SV=1	21	21	0	0	4784900	4594100	0	0	0	0	9962900	10558000	9331800	26151000	2344750	0	14000925	0.167471	0	0.0344222	0.0136261
tr|A8DY78|A8DY78_DROME Pyruvate dehydrogenase kinase, isoform B OS=Drosophila melanogaster GN=Pdk PE=1 SV=1	16	1	31267000	27154000	39292000	28949000	48405000	51902000	45251000	53365000	68751000	60643000	58705000	56087000	31665500	49730750	61046500	0.518711	0.814637	0.000255129	0.0136897
tr|Q9VFR2|Q9VFR2_DROME CG9297, isoform A OS=Drosophila melanogaster GN=CG9297-RA PE=1 SV=1;tr|Q8I0D4|Q8I0D4_DROME CG9297, isoform B OS=Drosophila melanogaster GN=CG9297 PE=1 SV=1	20	20	171720000	163130000	138410000	138000000	176520000	165850000	207970000	194740000	132260000	141910000	164670000	146750000	152815000	186270000	146397500	1.04384	1.27236	0.579954	0.0137381
tr|E1JHD6|E1JHD6_DROME Mitogen-activated protein kinase OS=Drosophila melanogaster GN=bsk PE=1 SV=1;sp|P92208|JNK_DROME Stress-activated protein kinase JNK OS=Drosophila melanogaster GN=bsk PE=1 SV=1	9	8	29714000	26458000	26012000	23760000	24213000	30443000	25902000	20424000	20325000	16179000	16829000	15747000	26486000	25245500	17270000	1.53364	1.46181	0.00123372	0.0139329
tr|Q9W5W8|Q9W5W8_DROME CG9577 OS=Drosophila melanogaster GN=CG9577 PE=1 SV=2	10	10	21754000	34713000	38363000	47527000	25501000	47432000	28293000	28132000	41042000	73771000	73355000	79077000	35589250	32339500	66811250	0.532683	0.484043	0.0221855	0.014028
tr|Q7JVX3|Q7JVX3_DROME CG4408, isoform B OS=Drosophila melanogaster GN=CG4408 PE=1 SV=1;tr|Q9VCM8|Q9VCM8_DROME CG4408, isoform A OS=Drosophila melanogaster GN=CG4408 PE=1 SV=2	8	8	12273000	13278000	8355500	11306000	8784200	0	0	0	12220000	7792100	12146000	9908100	11303125	2196050	10516550	1.07479	0.208818	0.618041	0.0142248
tr|X2JGF5|X2JGF5_DROME Stoned B, isoform G OS=Drosophila melanogaster GN=stnB PE=4 SV=1;sp|Q24212|STNB_DROME Protein stoned-B OS=Drosophila melanogaster GN=stnB PE=1 SV=4;tr|X2JCY4|X2JCY4_DROME Stoned B, isoform H OS=Drosophila melanogaster GN=stnB PE=4 SV	32	32	230120000	185550000	206440000	219800000	222220000	257460000	253740000	223110000	169390000	194000000	204000000	210190000	210477500	239132500	194395000	1.08273	1.23014	0.267439	0.0142274
tr|Q7K7G0|Q7K7G0_DROME Coatomer subunit delta OS=Drosophila melanogaster GN=deltaCOP PE=1 SV=1;tr|Q9W555|Q9W555_DROME Coatomer subunit delta OS=Drosophila melanogaster GN=deltaCOP PE=1 SV=1	17	17	58399000	46264000	58652000	68562000	37108000	37840000	38160000	51280000	28877000	28078000	30964000	29265000	57969250	41097000	29296000	1.97874	1.40282	0.000792061	0.0142277
tr|X2J950|X2J950_DROME GEO04621p1 OS=Drosophila melanogaster GN=RpS13 PE=2 SV=1;sp|Q03334|RS13_DROME 40S ribosomal protein S13 OS=Drosophila melanogaster GN=RpS13 PE=1 SV=3	11	11	93816000	112340000	77756000	81578000	81128000	83879000	94834000	94174000	111070000	102220000	101960000	123840000	91372500	88503750	109772500	0.832381	0.806247	0.0960676	0.0142441
sp|Q9VIQ0|SNPF_DROME Short neuropeptide F OS=Drosophila melanogaster GN=sNPF PE=1 SV=4	5	5	38524000	44073000	24643000	30027000	24879000	24171000	31338000	21349000	19228000	15203000	18327000	17859000	34316750	25434250	17654250	1.94382	1.44069	0.00923941	0.014301
tr|Q7K1C3|Q7K1C3_DROME CG6984 OS=Drosophila melanogaster GN=CG6984 PE=1 SV=1	4	4	6447500	0	0	0	0	0	0	7268400	9050200	7184100	7834100	8556300	1611875	1817100	8156175	0.197626	0.222788	0.00766588	0.0144355
tr|Q8IQB7|Q8IQB7_DROME MIP21654p OS=Drosophila melanogaster GN=BEST:GH25183 PE=1 SV=1	5	5	20504000	0	22799000	17865000	23077000	23990000	35281000	30433000	17626000	18046000	19633000	17949000	15292000	28195250	18313500	0.835012	1.53959	0.583439	0.0145404
sp|P12982|PP12_DROME Serine/threonine-protein phosphatase alpha-2 isoform OS=Drosophila melanogaster GN=Pp1-87B PE=1 SV=1;sp|Q05547|PP13_DROME Serine/threonine-protein phosphatase alpha-3 isoform OS=Drosophila melanogaster GN=Pp1-13C PE=1 SV=1	10	4	35010000	37405000	48437000	40678000	42518000	43321000	48212000	40659000	33327000	30883000	32505000	40841000	40382500	43677500	34389000	1.17429	1.2701	0.153205	0.0145577
tr|A1Z6Z3|A1Z6Z3_DROME Aldehyde dehydrogenase OS=Drosophila melanogaster GN=Aldh-III PE=1 SV=1;tr|A0A0B4KEL0|A0A0B4KEL0_DROME Aldehyde dehydrogenase OS=Drosophila melanogaster GN=Aldh-III PE=1 SV=1;tr|A0A0B4KF99|A0A0B4KF99_DROME Aldehyde dehydrogenase OS=D	23	23	341560000	248510000	330720000	331340000	192920000	191740000	204850000	175190000	218270000	207960000	215530000	211300000	313032500	191175000	213265000	1.46781	0.89642	0.00375939	0.0145879
sp|O62619|KPYK_DROME Pyruvate kinase OS=Drosophila melanogaster GN=PyK PE=2 SV=2	40	40	1585200000	1484300000	1726300000	1781500000	1696200000	1791000000	1962500000	1708000000	2018800000	1964100000	2163800000	2025000000	1644325000	1789425000	2042925000	0.804888	0.875913	0.00246074	0.0146315
tr|Q9VTU8|Q9VTU8_DROME Carbonic anhydrase 2, isoform A OS=Drosophila melanogaster GN=CAH2 PE=2 SV=1;tr|M9PF87|M9PF87_DROME Carbonic anhydrase 2, isoform B OS=Drosophila melanogaster GN=CAH2 PE=4 SV=1	10	10	0	16806000	19035000	19762000	16785000	19330000	15353000	16565000	24056000	28406000	21872000	20233000	13900750	17008250	23641750	0.587975	0.719416	0.0993098	0.0147089
tr|Q8IQH0|Q8IQH0_DROME FI12817p OS=Drosophila melanogaster GN=Nrx-IV PE=1 SV=2	30	1	111390000	79031000	83384000	84511000	103940000	85651000	103440000	98060000	90782000	67503000	63602000	63450000	89579000	97772750	71334250	1.25576	1.37063	0.113636	0.0147651
tr|A4V2S3|A4V2S3_DROME C-terminal binding protein, isoform B OS=Drosophila melanogaster GN=CtBP PE=1 SV=1;tr|A0A0B4KGG9|A0A0B4KGG9_DROME C-terminal binding protein, isoform F OS=Drosophila melanogaster GN=CtBP PE=1 SV=1	15	2	28892000	23790000	27271000	22680000	26900000	29053000	28491000	38001000	19684000	22785000	22762000	21904000	25658250	30611250	21783750	1.17786	1.40523	0.0547654	0.0147963
sp|Q9VWH4|IDH3A_DROME Probable isocitrate dehydrogenase [NAD] subunit alpha, mitochondrial OS=Drosophila melanogaster GN=l(1)G0156 PE=2 SV=1	28	28	1389900000	1713300000	1720500000	1922200000	1877100000	1938300000	1899400000	1723600000	1570300000	1668900000	1753100000	1619500000	1686475000	1859600000	1652950000	1.02028	1.12502	0.783698	0.0148291
tr|E1JGX2|E1JGX2_DROME Protein-serine/threonine kinase OS=Drosophila melanogaster GN=Gprk1 PE=1 SV=1;sp|P32865|GPRK1_DROME G protein-coupled receptor kinase 1 OS=Drosophila melanogaster GN=Gprk1 PE=2 SV=2	10	10	0	0	0	8073400	11549000	12904000	10590000	11350000	0	0	7978300	7493600	2018350	11598250	3867975	0.521811	2.99853	0.561672	0.014848
tr|Q9VAL7|Q9VAL7_DROME Calnexin 99A, isoform A OS=Drosophila melanogaster GN=Cnx99A PE=1 SV=2;tr|Q0KHZ9|Q0KHZ9_DROME Calnexin 99A, isoform E OS=Drosophila melanogaster GN=Cnx99A PE=1 SV=2	23	16	255880000	225830000	259630000	249500000	190240000	164160000	208070000	143430000	148350000	108240000	101530000	106630000	247710000	176475000	116187500	2.13198	1.51888	5.94254e-05	0.0149995
tr|Q0E8S7|Q0E8S7_DROME Homer, isoform E OS=Drosophila melanogaster GN=homer PE=1 SV=2;tr|O96607|O96607_DROME Homer OS=Drosophila melanogaster GN=homer PE=1 SV=1;tr|M9PB54|M9PB54_DROME Homer, isoform F OS=Drosophila melanogaster GN=homer PE=1 SV=1;tr|M9PEX1	20	3	250920000	223550000	232580000	223630000	262910000	232870000	265020000	222900000	189090000	192080000	204240000	222410000	232670000	245925000	201955000	1.15209	1.21772	0.0213503	0.0150042
tr|Q9VMU0|Q9VMU0_DROME NADH dehydrogenase [ubiquinone] iron-sulfur protein 6, mitochondrial OS=Drosophila melanogaster GN=ND-13A PE=1 SV=1	5	5	16144000	22035000	19645000	24937000	14990000	22200000	38221000	28809000	82869000	70111000	42433000	50100000	20690250	26055000	61378250	0.337094	0.424499	0.00499748	0.0150125
tr|Q9VLT3|Q9VLT3_DROME LD23292p OS=Drosophila melanogaster GN=Mcr PE=1 SV=1	44	44	120360000	91537000	95952000	100860000	114110000	109040000	137920000	97176000	93548000	80793000	76411000	82322000	102177250	114561500	83268500	1.22708	1.37581	0.0417096	0.015151
tr|M9MRM4|M9MRM4_DROME Sac1 phosphatase, isoform B OS=Drosophila melanogaster GN=Sac1 PE=4 SV=1;sp|Q9W0I6|SAC1_DROME Phosphatidylinositide phosphatase SAC1 OS=Drosophila melanogaster GN=Sac1 PE=2 SV=1	16	16	29599000	25196000	45410000	41365000	48241000	34543000	35932000	36779000	31801000	26309000	24617000	24304000	35392500	38873750	26757750	1.3227	1.4528	0.140149	0.0151784
tr|Q9VZQ3|Q9VZQ3_DROME Karst, isoform A OS=Drosophila melanogaster GN=kst PE=1 SV=1;tr|Q7KV69|Q7KV69_DROME Karst, isoform B OS=Drosophila melanogaster GN=kst PE=1 SV=1;tr|Q7KV70|Q7KV70_DROME Karst, isoform C OS=Drosophila melanogaster GN=kst PE=1 SV=1;tr|M	81	80	38078000	16342000	53082000	45916000	77847000	66245000	56851000	66586000	94356000	87113000	82965000	77665000	38354500	66882250	85524750	0.448461	0.782022	0.00162655	0.0152961
tr|Q9VT23|Q9VT23_DROME CG8329 OS=Drosophila melanogaster GN=SP170 PE=3 SV=1	6	6	34992000	69411000	58024000	62466000	54660000	62573000	78679000	62818000	41007000	39536000	50172000	50174000	56223250	64682500	45222250	1.24327	1.43032	0.21771	0.0152981
tr|Q9VPF3|Q9VPF3_DROME 4-hydroxyphenylpyruvate dioxygenase OS=Drosophila melanogaster GN=Dmel\CG11796 PE=1 SV=1;tr|Q961W1|Q961W1_DROME 4-hydroxyphenylpyruvate dioxygenase OS=Drosophila melanogaster GN=Dmel\CG11796 PE=1 SV=1	18	18	155650000	179090000	185500000	187260000	157300000	165790000	171910000	163290000	130110000	130190000	159600000	124990000	176875000	164572500	136222500	1.29843	1.20812	0.00912371	0.0153034
tr|O97418|O97418_DROME EG:152A3.7 protein OS=Drosophila melanogaster GN=ND-B14.5A PE=1 SV=1	7	7	159860000	210810000	157390000	160320000	137510000	134770000	161720000	129290000	108030000	112120000	121570000	117490000	172095000	140822500	114802500	1.49905	1.22665	0.00497661	0.015395
tr|Q8IMJ0|Q8IMJ0_DROME Uncharacterized protein, isoform A OS=Drosophila melanogaster GN=CG31030 PE=1 SV=1;tr|Q0KHY8|Q0KHY8_DROME Uncharacterized protein, isoform B OS=Drosophila melanogaster GN=CG31030 PE=1 SV=1	7	7	96610000	73281000	90832000	107030000	82768000	86543000	101090000	84476000	80119000	70245000	64894000	68493000	91938250	88719250	70937750	1.29604	1.25066	0.0355955	0.0154559
tr|Q9W1H5|Q9W1H5_DROME Decapping protein 1, isoform A OS=Drosophila melanogaster GN=DCP1 PE=1 SV=1	5	5	0	0	0	0	3573800	0	0	0	5230300	3957500	3524700	3839600	0	893450	4138025	0	0.215912	3.31409e-05	0.0154572
tr|Q9VVA4|Q9VVA4_DROME CG9674, isoform A OS=Drosophila melanogaster GN=Dmel\CG9674 PE=1 SV=2;tr|M9PCU8|M9PCU8_DROME CG9674, isoform E OS=Drosophila melanogaster GN=Dmel\CG9674 PE=1 SV=1	98	1	1068100000	875480000	1139000000	1177600000	1245400000	1203900000	1342900000	1079400000	1052600000	1003600000	989230000	1058900000	1065045000	1217900000	1026082500	1.03797	1.18694	0.594625	0.0154683
tr|Q9VKC8|Q9VKC8_DROME FI03495p OS=Drosophila melanogaster GN=Tom70 PE=1 SV=2	17	17	16817000	13508000	22330000	19817000	22120000	18742000	19939000	15038000	25126000	22929000	30314000	26160000	18118000	18959750	26132250	0.69332	0.725531	0.0171571	0.0154927
tr|A1Z6H7|A1Z6H7_DROME Gp210 ortholog, isoform A OS=Drosophila melanogaster GN=Gp210 PE=1 SV=1	27	27	7974900	11471000	13349000	14029000	19124000	24696000	19741000	26093000	15515000	14201000	18113000	16021000	11705975	22413500	15962500	0.733342	1.40413	0.0359609	0.0155232
tr|A1Z7J6|A1Z7J6_DROME Sec31 ortholog, isoform B OS=Drosophila melanogaster GN=Sec31 PE=1 SV=1	12	1	24204000	11280000	28154000	24548000	19483000	20334000	17767000	18410000	14110000	15313000	17129000	17059000	22046500	18998500	15902750	1.38633	1.19467	0.154278	0.0155318
tr|Q7K569|Q7K569_DROME Glycerol-3-phosphate dehydrogenase OS=Drosophila melanogaster GN=Gpo-1 PE=1 SV=1	40	40	309800000	307060000	403300000	423240000	443560000	394320000	464710000	414660000	496730000	480330000	562720000	594840000	360850000	429312500	533655000	0.676186	0.804476	0.00547611	0.015554
sp|Q9VFJ0|CA131_DROME Probable cytochrome P450 313a1 OS=Drosophila melanogaster GN=Cyp313a1 PE=3 SV=2	13	13	43105000	35569000	36121000	41349000	36862000	31307000	42878000	30266000	41230000	53591000	48384000	54847000	39036000	35328250	49513000	0.788399	0.713515	0.027587	0.0155632
sp|Q9VJC7|EFTS_DROME Elongation factor Ts, mitochondrial OS=Drosophila melanogaster GN=mEFTs PE=2 SV=1	6	6	15332000	0	10555000	10468000	14388000	13029000	14883000	12830000	18455000	20312000	18104000	14854000	9088750	13782500	17931250	0.506867	0.76863	0.0418304	0.0155757
tr|Q0KI96|Q0KI96_DROME Pasilla, isoform K OS=Drosophila melanogaster GN=ps PE=1 SV=1;tr|Q9GQN4|Q9GQN4_DROME PASILLA splice variant 3 OS=Drosophila melanogaster GN=ps PE=1 SV=1;tr|A0A0B4KFY5|A0A0B4KFY5_DROME Pasilla, isoform Q OS=Drosophila melanogaster GN=	17	17	101900000	106690000	92521000	79674000	103550000	108090000	98296000	93211000	90620000	87977000	91505000	82905000	95196250	100786750	88251750	1.07869	1.14204	0.309636	0.0156892
tr|Q7JRC3|Q7JRC3_DROME Epoxide hydrolase OS=Drosophila melanogaster GN=Jheh1 PE=2 SV=1	15	14	133360000	89778000	115350000	115450000	66986000	59508000	65047000	71244000	59305000	53094000	56759000	48421000	113484500	65696250	54394750	2.08631	1.20777	0.000700986	0.0158107
tr|Q9W1R3|Q9W1R3_DROME Golgin-245 ortholog OS=Drosophila melanogaster GN=Golgin245 PE=1 SV=2	13	13	9367200	11449000	0	0	0	0	9241500	0	8722700	12642000	9206600	14347000	5204050	2310375	11229575	0.463424	0.20574	0.119818	0.0158279
tr|M9PIS3|M9PIS3_DROME 6-phosphogluconate dehydrogenase, decarboxylating OS=Drosophila melanogaster GN=Pgd PE=3 SV=1;sp|P41572|6PGD_DROME 6-phosphogluconate dehydrogenase, decarboxylating OS=Drosophila melanogaster GN=Pgd PE=2 SV=1	11	11	98786000	86500000	96122000	89595000	91214000	73653000	84080000	90838000	183210000	133620000	124920000	112030000	92750750	84946250	138445000	0.669947	0.613574	0.0277767	0.0159428
sp|P80455|RS12_DROME 40S ribosomal protein S12 OS=Drosophila melanogaster GN=RpS12 PE=1 SV=2	7	7	0	0	0	0	30915000	0	0	0	25671000	34910000	50768000	47652000	0	7728750	39750250	0	0.194433	0.000480618	0.0161813
tr|X2JFR1|X2JFR1_DROME No on or off transient A, isoform D OS=Drosophila melanogaster GN=nonA PE=1 SV=1;sp|Q04047|NONA_DROME Protein no-on-transient A OS=Drosophila melanogaster GN=nonA PE=1 SV=2;tr|Q8IR16|Q8IR16_DROME No on or off transient A, isoform B O	14	13	0	0	0	0	26934000	23494000	29212000	25686000	20531000	22886000	22221000	17667000	0	26331500	20826250	0	1.26434	1.95866e-06	0.016395
tr|Q7JXZ2|Q7JXZ2_DROME Eip55E, isoform A OS=Drosophila melanogaster GN=Eip55E PE=1 SV=1	11	11	54305000	42090000	41144000	46814000	42599000	43754000	39150000	52531000	54218000	52418000	63774000	57556000	46088250	44508500	56991500	0.808686	0.780967	0.0316207	0.0165085
tr|X2JEX7|X2JEX7_DROME Ubiquitin-specific protease 7, isoform C OS=Drosophila melanogaster GN=Usp7 PE=3 SV=1;sp|Q9VYQ8|UBP7_DROME Ubiquitin carboxyl-terminal hydrolase 7 OS=Drosophila melanogaster GN=Usp7 PE=1 SV=1	17	17	10900000	0	13325000	10720000	13085000	15642000	14986000	11766000	10256000	10782000	11549000	8546900	8736250	13869750	10283475	0.849543	1.34874	0.628897	0.016701
tr|Q9W1I7|Q9W1I7_DROME CG5554, isoform A OS=Drosophila melanogaster GN=CG5554 PE=1 SV=1;tr|A0A0B4LHC9|A0A0B4LHC9_DROME CG5554, isoform B OS=Drosophila melanogaster GN=CG5554 PE=1 SV=1	8	8	55641000	58436000	47255000	51749000	32375000	31791000	29041000	23865000	24910000	22105000	19012000	20769000	53270250	29268000	21699000	2.45496	1.34882	2.50879e-05	0.0167804
tr|Q7PL91|Q7PL91_DROME GEO11417p1 OS=Drosophila melanogaster GN=ND-AGGG PE=2 SV=1	4	4	46093000	0	40112000	48027000	40137000	35642000	42067000	33134000	58982000	55406000	42429000	48953000	33558000	37745000	51442500	0.65234	0.733732	0.183139	0.0169554
sp|P25455|PIP1_DROME 1-phosphatidylinositol 4,5-bisphosphate phosphodiesterase classes I and II OS=Drosophila melanogaster GN=Plc21C PE=2 SV=3	38	38	65342000	55644000	58691000	64101000	64003000	61278000	68299000	56803000	50694000	55381000	55684000	53671000	60944500	62595750	53857500	1.13159	1.16225	0.0321392	0.0169565
tr|Q9VIH9|Q9VIH9_DROME CG9338, isoform A OS=Drosophila melanogaster GN=BcDNA:GH07967 PE=2 SV=1	5	5	50156000	0	58050000	34197000	45526000	39646000	51993000	44210000	29939000	31173000	0	0	35600750	45343750	15278000	2.3302	2.96791	0.240378	0.0169648
tr|Q9W0M4|Q9W0M4_DROME LP10861p OS=Drosophila melanogaster GN=Dmel\CG13887 PE=1 SV=1	10	10	119850000	110760000	106120000	99441000	69353000	71059000	79299000	67725000	65436000	60523000	53540000	48421000	109042750	71859000	56980000	1.9137	1.26113	9.66839e-05	0.0170432
tr|M9NFC0|M9NFC0_DROME Wings up A, isoform I OS=Drosophila melanogaster GN=wupA PE=1 SV=1	10	3	0	0	0	0	0	0	28998000	0	28126000	27652000	42086000	36047000	0	7249500	33477750	0	0.216547	6.93615e-05	0.0171216
tr|Q7JYW9|Q7JYW9_DROME Phosphotransferase OS=Drosophila melanogaster GN=Hex-C PE=1 SV=1	20	20	11927000	25645000	10398000	13865000	31029000	38775000	37390000	21491000	57330000	58846000	56263000	38081000	15458750	32171250	52630000	0.293725	0.611272	0.000804833	0.0171897
tr|Q9VAC4|Q9VAC4_DROME GEO09167p1 OS=Drosophila melanogaster GN=Nph PE=1 SV=1	5	5	14374000	14557000	13912000	12287000	20434000	16401000	15931000	18181000	14687000	11619000	15019000	12133000	13782500	17736750	13364500	1.03128	1.32715	0.693498	0.0172195
tr|A0A0B4JDG2|A0A0B4JDG2_DROME Oxysterol-binding protein OS=Drosophila melanogaster GN=CG42668 PE=1 SV=1;tr|Q9I7I8|Q9I7I8_DROME Oxysterol-binding protein OS=Drosophila melanogaster GN=CG42668 PE=1 SV=3;tr|A0A0B4JDD8|A0A0B4JDD8_DROME Oxysterol-binding prote	15	15	20144000	21936000	21336000	21736000	22679000	25100000	17906000	24677000	15934000	17765000	17343000	17210000	21288000	22590500	17063000	1.24761	1.32395	0.000288677	0.0172204
tr|M9PHX1|M9PHX1_DROME Uncharacterized protein, isoform F OS=Drosophila melanogaster GN=CG45002 PE=4 SV=1;tr|Q9VX90|Q9VX90_DROME Uncharacterized protein, isoform G OS=Drosophila melanogaster GN=CG45002 PE=4 SV=3;tr|X2JFI2|X2JFI2_DROME Uncharacterized prote	12	12	0	10199000	10761000	14366000	13608000	14355000	16692000	15283000	13694000	11712000	9523100	10699000	8831500	14984500	11407025	0.774216	1.31362	0.452855	0.0177839
tr|X2JGM9|X2JGM9_DROME 40S ribosomal protein S4 OS=Drosophila melanogaster GN=RpS4 PE=3 SV=1;sp|P41042|RS4_DROME 40S ribosomal protein S4 OS=Drosophila melanogaster GN=RpS4 PE=1 SV=2	14	14	152130000	136940000	130770000	146180000	123440000	115810000	124180000	119630000	207450000	165710000	149140000	145770000	141505000	120765000	167017500	0.847247	0.723068	0.138562	0.0177863
sp|Q8T3X9|ISCA1_DROME Iron-sulfur cluster assembly 1 homolog, mitochondrial OS=Drosophila melanogaster GN=MagR PE=1 SV=1	4	4	9122100	6464200	9072900	9926200	13495000	16866000	10381000	17319000	6743200	9715600	7777100	10298000	8646350	14515250	8633475	1.00149	1.68128	0.991202	0.0178889
sp|O16797|RL3_DROME 60S ribosomal protein L3 OS=Drosophila melanogaster GN=RpL3 PE=1 SV=3	22	22	133250000	159940000	142210000	143190000	124320000	116410000	135290000	98603000	163230000	166270000	132580000	152410000	144647500	118655750	153622500	0.941578	0.772385	0.378234	0.0180692
sp|Q9VAN0|SERC_DROME Probable phosphoserine aminotransferase OS=Drosophila melanogaster GN=CG11899 PE=2 SV=1	14	14	70623000	99350000	110120000	92227000	203150000	204150000	144630000	171510000	258390000	217030000	222620000	256090000	93080000	180860000	238532500	0.390219	0.75822	4.1159e-05	0.018213
sp|P17704|RS17_DROME 40S ribosomal protein S17 OS=Drosophila melanogaster GN=RpS17 PE=1 SV=2	7	7	52793000	123340000	50697000	67184000	68930000	75462000	0	0	101290000	107160000	107180000	98743000	73503500	36098000	103593250	0.709539	0.348459	0.129773	0.0182455
tr|Q7K127|Q7K127_DROME CG7997, isoform A OS=Drosophila melanogaster GN=CG7997 PE=1 SV=1	10	10	53459000	55515000	60135000	57037000	56636000	55455000	36426000	42304000	69008000	59289000	68268000	64136000	56536500	47705250	65175250	0.867454	0.731953	0.0170121	0.0184468
sp|Q9V9S8|HEMH_DROME Ferrochelatase, mitochondrial OS=Drosophila melanogaster GN=FeCh PE=2 SV=1	17	17	97397000	74247000	108070000	85878000	83505000	79167000	88830000	82220000	95473000	93286000	86739000	97058000	91398000	83430500	93139000	0.981308	0.895763	0.827298	0.0186462
sp|P35421|PUR4_DROME Phosphoribosylformylglycinamidine synthase OS=Drosophila melanogaster GN=ade2 PE=2 SV=2	43	43	33401000	34423000	58135000	56035000	174050000	198270000	137260000	149810000	124800000	124320000	121790000	111470000	45498500	164847500	120595000	0.377283	1.36695	5.29902e-05	0.0187694
tr|Q9VIX4|Q9VIX4_DROME Acyl-coenzyme A oxidase OS=Drosophila melanogaster GN=Dmel\CG17544 PE=1 SV=2	20	20	49156000	42665000	77838000	88591000	24183000	27366000	17354000	49323000	5441200	8901300	5936100	8904100	64562500	29556500	7295675	8.84942	4.05124	0.00210498	0.018796
tr|Q9VGP3|Q9VGP3_DROME CG6723 OS=Drosophila melanogaster GN=CG6723-RA PE=2 SV=1	10	10	13632000	12080000	15459000	13185000	16288000	0	0	0	19743000	24157000	14795000	15850000	13589000	4072000	18636250	0.72917	0.218499	0.0650667	0.0193025
sp|A1ZAB5|CLU_DROME Protein clueless OS=Drosophila melanogaster GN=clu PE=1 SV=1	14	1	3878900	5744700	3923400	4091600	4503500	0	0	0	4670200	5424600	3912000	5545700	4409650	1125875	4888125	0.902115	0.230329	0.445483	0.019385
tr|A0A0B4KG94|A0A0B4KG94_DROME CG6908, isoform B OS=Drosophila melanogaster GN=CG6908 PE=1 SV=1;tr|Q9VGJ6|Q9VGJ6_DROME CG6908, isoform A OS=Drosophila melanogaster GN=CG6908 PE=1 SV=1	10	10	0	0	10613000	0	0	0	6020100	0	4973400	7182300	6615800	8956000	2653250	1505025	6931875	0.382761	0.217117	0.174375	0.0194376
tr|H9XVP3|H9XVP3_DROME Plexin A, isoform F OS=Drosophila melanogaster GN=PlexA PE=1 SV=1;tr|Q9V491|Q9V491_DROME Plexin A, isoform A OS=Drosophila melanogaster GN=PlexA PE=1 SV=1;tr|Q0KIF1|Q0KIF1_DROME Plexin A, isoform B OS=Drosophila melanogaster GN=PlexA	22	22	0	0	0	14570000	22013000	19538000	21575000	24269000	13945000	17385000	19566000	17355000	3642500	21848750	17062750	0.213477	1.28049	0.0126662	0.0194916
tr|Q9VAX7|Q9VAX7_DROME Tubulin beta chain OS=Drosophila melanogaster GN=betaTub97EF PE=1 SV=3;tr|Q8MST5|Q8MST5_DROME Tubulin beta chain OS=Drosophila melanogaster GN=betaTub97EF PE=1 SV=1	17	10	159720000	178250000	177310000	166030000	191680000	201580000	182200000	295480000	123110000	131020000	135420000	145030000	170327500	217735000	133645000	1.27448	1.6292	0.00123516	0.0195647
tr|Q86PD3|Q86PD3_DROME RE56416p OS=Drosophila melanogaster GN=CG30022;CG30023 PE=1 SV=1	12	12	16254000	20775000	16351000	17896000	10919000	11493000	7028300	9704400	14047000	13540000	11975000	16099000	17819000	9786175	13915250	1.28054	0.70327	0.0280387	0.019588
tr|Q9Y164|Q9Y164_DROME BcDNA.GH02439 OS=Drosophila melanogaster GN=BcDNA.GH02439 PE=1 SV=1;tr|Q95T61|Q95T61_DROME CG2082, isoform B OS=Drosophila melanogaster GN=BcDNA:GH02439 PE=1 SV=1	16	1	318740000	334700000	342230000	378470000	328350000	341320000	355250000	320830000	284560000	269960000	302540000	320610000	343535000	336437500	294417500	1.16683	1.14272	0.0261406	0.0197915
sp|Q9V774|C6A21_DROME Probable cytochrome P450 6a21 OS=Drosophila melanogaster GN=Cyp6a21 PE=2 SV=1	8	2	0	12656000	12448000	15954000	15234000	13268000	12077000	19009000	9672200	0	7334500	8904200	10264500	14897000	6477725	1.58458	2.29973	0.397059	0.0201344
tr|A1Z934|A1Z934_DROME CG8778 OS=Drosophila melanogaster GN=CG8778 PE=1 SV=1	11	11	40157000	50713000	40738000	37865000	36012000	33513000	36082000	31732000	37631000	45198000	39547000	39435000	42368250	34334750	40452750	1.04735	0.848762	0.581491	0.0201523
tr|Q9VEJ0|Q9VEJ0_DROME Peroxiredoxin 3 OS=Drosophila melanogaster GN=Prx3 PE=1 SV=2	13	13	412050000	386420000	277090000	264700000	279470000	277330000	275390000	273890000	257960000	259540000	274460000	251650000	335065000	276520000	260902500	1.28425	1.05986	0.0975075	0.0201524
sp|P36975|SNP25_DROME Synaptosomal-associated protein 25 OS=Drosophila melanogaster GN=Snap25 PE=2 SV=1	18	15	269250000	271670000	320780000	266700000	246620000	238870000	307650000	235960000	204760000	213710000	188110000	200440000	282100000	257275000	201755000	1.39823	1.27519	0.00120994	0.0204154
sp|Q9V8R9|41_DROME Protein 4.1 homolog OS=Drosophila melanogaster GN=cora PE=1 SV=1;tr|A0A0B4LG23|A0A0B4LG23_DROME Coracle, isoform G OS=Drosophila melanogaster GN=cora PE=1 SV=1;tr|A0A0B4LFX4|A0A0B4LFX4_DROME Coracle, isoform F OS=Drosophila melanogaster	85	85	700080000	694550000	645680000	667770000	664140000	689030000	750030000	572970000	562780000	558630000	550080000	543810000	677020000	669042500	553825000	1.22244	1.20804	8.96896e-05	0.0207483
tr|M9PCX6|M9PCX6_DROME CG8086, isoform N OS=Drosophila melanogaster GN=Dmel\CG8086 PE=4 SV=1;tr|Q7KTI6|Q7KTI6_DROME CG8086, isoform J OS=Drosophila melanogaster GN=Dmel\CG8086 PE=4 SV=3;tr|M9PB72|M9PB72_DROME CG8086, isoform P OS=Drosophila melanogaster GN	16	16	0	0	0	0	7251400	5396400	6074900	4547200	0	0	5307400	0	0	5817475	1326850	0	4.38443	0.355918	0.0208826
tr|X2JC55|X2JC55_DROME Phosphatidate cytidylyltransferase OS=Drosophila melanogaster GN=CdsA PE=1 SV=1;sp|P56079|CDSA_DROME Phosphatidate cytidylyltransferase, photoreceptor-specific OS=Drosophila melanogaster GN=CdsA PE=1 SV=2	9	9	120610000	92266000	129140000	142700000	127360000	129030000	160520000	104800000	99271000	72129000	86651000	99989000	121179000	130427500	89510000	1.3538	1.45713	0.0445967	0.021085
sp|P41093|RL18A_DROME 60S ribosomal protein L18a OS=Drosophila melanogaster GN=RpL18A PE=1 SV=1	11	11	122400000	89559000	120300000	119790000	128210000	113380000	121110000	112970000	185070000	147580000	138010000	144200000	113012250	118917500	153715000	0.735206	0.773623	0.0216528	0.0212034
tr|A0A0B4KEK7|A0A0B4KEK7_DROME PI31, isoform D OS=Drosophila melanogaster GN=PI31 PE=4 SV=1;sp|Q9V637|PSMF1_DROME Proteasome inhibitor PI31 subunit OS=Drosophila melanogaster GN=PI31 PE=1 SV=1	4	4	11278000	18347000	18374000	12483000	14105000	17153000	16649000	14322000	10299000	0	10490000	8975700	15120500	15557250	7441175	2.032	2.0907	0.0497979	0.0212735
tr|Q7K3D4|Q7K3D4_DROME Peptidylprolyl isomerase OS=Drosophila melanogaster GN=CG5482 PE=1 SV=1	13	13	61514000	37686000	43345000	49613000	33755000	31702000	39992000	35710000	17731000	22443000	18408000	33269000	48039500	35289750	22962750	2.09206	1.53683	0.00699038	0.0216415
sp|P09180|RL4_DROME 60S ribosomal protein L4 OS=Drosophila melanogaster GN=RpL4 PE=1 SV=2	27	27	215680000	237450000	261190000	246670000	239530000	226020000	233840000	249970000	297660000	274760000	255620000	257140000	240247500	237340000	271295000	0.885558	0.874841	0.0636495	0.0216472
sp|Q9VHS2|COX7A_DROME Cytochrome c oxidase subunit 7A, mitochondrial OS=Drosophila melanogaster GN=COX7A PE=3 SV=1;tr|A0A0B4K6C3|A0A0B4K6C3_DROME Cytochrome c oxidase subunit 7A, isoform B OS=Drosophila melanogaster GN=COX7A PE=4 SV=1	8	8	334690000	415180000	316140000	322880000	329430000	269730000	303420000	212180000	225710000	189580000	186270000	161810000	347222500	278690000	190842500	1.81942	1.46031	0.00104833	0.0217029
tr|A0A0B4LHX6|A0A0B4LHX6_DROME Nucleoside diphosphate kinase OS=Drosophila melanogaster GN=awd PE=1 SV=1;tr|A0A0B4LJ12|A0A0B4LJ12_DROME Nucleoside diphosphate kinase OS=Drosophila melanogaster GN=awd PE=1 SV=1;sp|P08879|NDKA_DROME Nucleoside diphosphate ki	9	9	650490000	486980000	561370000	538420000	730220000	622550000	702320000	621840000	625870000	544650000	531980000	537750000	559315000	669232500	560062500	0.998665	1.19492	0.985929	0.0217146
tr|Q9Y141|Q9Y141_DROME Carboxylic ester hydrolase OS=Drosophila melanogaster GN=BcDNA.GH05741 PE=2 SV=1	12	12	0	0	0	0	18906000	0	0	0	38260000	20551000	18475000	22122000	0	4726500	24852000	0	0.190186	0.00153691	0.0218392
tr|A0A0B4K7D8|A0A0B4K7D8_DROME CG6805, isoform B OS=Drosophila melanogaster GN=CG6805 PE=1 SV=1;tr|Q7K161|Q7K161_DROME CG6805, isoform A OS=Drosophila melanogaster GN=CG6805 PE=1 SV=1	9	9	12174000	10257000	11934000	12919000	10982000	9146600	12059000	11135000	9083700	9061600	9028000	8069000	11821000	10830650	8810575	1.34168	1.22928	0.00270269	0.0219385
tr|M9PJN8|M9PJN8_DROME Glyceraldehyde-3-phosphate dehydrogenase OS=Drosophila melanogaster GN=Gapdh2 PE=3 SV=1;sp|P07487|G3P2_DROME Glyceraldehyde-3-phosphate dehydrogenase 2 OS=Drosophila melanogaster GN=Gapdh2 PE=1 SV=2	22	9	2575300000	2238200000	2703000000	2573600000	2947400000	2960800000	2766500000	2402200000	2004700000	2353500000	2223300000	2478100000	2522525000	2769225000	2264900000	1.11375	1.22267	0.119304	0.0222176
tr|A0A0B4K6V0|A0A0B4K6V0_DROME Bruchpilot, isoform L OS=Drosophila melanogaster GN=brp PE=1 SV=1;tr|A0A0B4K7V8|A0A0B4K7V8_DROME Bruchpilot, isoform K OS=Drosophila melanogaster GN=brp PE=1 SV=1;tr|A0A0B4K843|A0A0B4K843_DROME Bruchpilot, isoform I OS=Drosop	108	1	0	0	0	0	11182000	0	0	0	12130000	12000000	10674000	10892000	0	2795500	11424000	0	0.244704	8.13151e-08	0.0222434
sp|P91927|LETM1_DROME Mitochondrial proton/calcium exchanger protein OS=Drosophila melanogaster GN=Letm1 PE=2 SV=2	40	40	46614000	53117000	55961000	49482000	49737000	48257000	49145000	41038000	68289000	68631000	54184000	53791000	51293500	47044250	61223750	0.837804	0.768399	0.0767992	0.0224166
tr|Q5LJT3|Q5LJT3_DROME MIP01391p OS=Drosophila melanogaster GN=CG40486-RB PE=2 SV=1	3	3	0	0	5748700	0	13059000	16858000	12009000	15463000	0	7497900	9438900	9677000	1437175	14347250	6653450	0.216004	2.15636	0.100305	0.0226264
tr|A0A0C4DHG5|A0A0C4DHG5_DROME B52, isoform O OS=Drosophila melanogaster GN=B52 PE=4 SV=1;sp|P26686|SRR55_DROME Serine-arginine protein 55 OS=Drosophila melanogaster GN=B52 PE=1 SV=4	13	13	116770000	132510000	79114000	82045000	110290000	96801000	109240000	94116000	89334000	94378000	80968000	81631000	102609750	102611750	86577750	1.18517	1.1852	0.280567	0.0227213
tr|M9PDV6|M9PDV6_DROME Fife, isoform B OS=Drosophila melanogaster GN=Fife PE=1 SV=1;tr|M9PE32|M9PE32_DROME Fife, isoform D OS=Drosophila melanogaster GN=Fife PE=1 SV=1;tr|Q9VZY3|Q9VZY3_DROME Fife, isoform F OS=Drosophila melanogaster GN=Fife PE=1 SV=2	12	12	17090000	23569000	20168000	19324000	14402000	14825000	19606000	15784000	12432000	13577000	10793000	11804000	20037750	16154250	12151500	1.64899	1.3294	0.00169196	0.02315
tr|X2JC35|X2JC35_DROME 60S ribosomal protein L36 OS=Drosophila melanogaster GN=RpL36 PE=2 SV=1;sp|P49630|RL36_DROME 60S ribosomal protein L36 OS=Drosophila melanogaster GN=RpL36 PE=1 SV=1	6	6	40597000	46337000	36923000	45380000	0	26982000	25882000	26067000	39498000	41374000	45989000	35777000	42309250	19732750	40659500	1.04057	0.485317	0.608162	0.0232216
tr|Q6NNV7|Q6NNV7_DROME RH03309p OS=Drosophila melanogaster GN=CG40485 PE=1 SV=1;tr|Q5LJT0|Q5LJT0_DROME Uncharacterized protein, isoform A OS=Drosophila melanogaster GN=CG40485 PE=3 SV=1	6	6	24311000	21819000	21396000	0	42536000	43859000	38637000	54339000	71667000	47781000	75620000	79092000	16881500	44842750	68540000	0.246301	0.654257	0.00126517	0.0232927
sp|Q9VN50|EI3F1_DROME Eukaryotic translation initiation factor 3 subunit F-1 OS=Drosophila melanogaster GN=eIF3-S5-1 PE=2 SV=1	9	9	9459800	9158200	9417100	8387600	0	8673900	10861000	11869000	21738000	16673000	17185000	13891000	9105675	7850975	17371750	0.524166	0.451939	0.00238697	0.0233811
tr|Q9VW17|Q9VW17_DROME CG9368, isoform A OS=Drosophila melanogaster GN=BcDNA:RH51268 PE=2 SV=1;tr|Q8MYU6|Q8MYU6_DROME CG9368, isoform B OS=Drosophila melanogaster GN=BcDNA:RH51268 PE=2 SV=1	7	7	38945000	46556000	28241000	27346000	31721000	32173000	43341000	39871000	23224000	25178000	31446000	26547000	35272000	36776500	26598750	1.32608	1.38264	0.12812	0.023408
tr|Q7KN85|Q7KN85_DROME ATP-citrate synthase OS=Drosophila melanogaster GN=ATPCL PE=1 SV=1	49	4	358390000	294240000	457030000	456510000	515640000	530670000	507360000	468830000	546690000	562600000	534340000	553550000	391542500	505625000	549295000	0.712809	0.920498	0.00786357	0.0234118
tr|Q9VLV9|Q9VLV9_DROME Proctolin OS=Drosophila melanogaster GN=Proc PE=2 SV=2	2	2	8703600	12173000	8385500	8736000	6878200	4526400	7787400	4594800	3536500	3237600	3024800	0	9499525	5946700	2449725	3.87779	2.4275	0.00115312	0.023807
tr|Q8SWS2|Q8SWS2_DROME RE29468p OS=Drosophila melanogaster GN=CG42258 PE=1 SV=1;tr|X2JEY3|X2JEY3_DROME Uncharacterized protein, isoform E OS=Drosophila melanogaster GN=CG42258 PE=1 SV=1;tr|Q9VYM7|Q9VYM7_DROME Uncharacterized protein, isoform C OS=Drosophil	6	6	53793000	65685000	51052000	60146000	58635000	69221000	68369000	47648000	47899000	46595000	43645000	43814000	57669000	60968250	45488250	1.26778	1.34031	0.0122854	0.0239329
tr|Q9VJ46|Q9VJ46_DROME UDP-glucuronosyltransferase OS=Drosophila melanogaster GN=CT35071 PE=2 SV=1	5	5	8680000	6986000	11846000	10945000	0	0	0	0	7126600	0	7190800	7059700	9614250	0	5344275	1.79898	0	0.087558	0.0240187
tr|Q7PLV6|Q7PLV6_DROME FI02158p OS=Drosophila melanogaster GN=Dmel\CG40470 PE=2 SV=2	7	7	0	0	0	0	0	0	0	0	7917400	7789400	7658100	0	0	0	5841225	0	0	0.0240426	0.0240426
tr|Q9VTF8|Q9VTF8_DROME Mitochondrial ribosomal protein L2 OS=Drosophila melanogaster GN=mRpL2 PE=1 SV=1	3	3	0	0	0	0	3532100	3615900	3682900	0	0	0	0	0	0	2707725	0	#DIV/0!	#DIV/0!	#DIV/0!	0.0240625
tr|Q9VKY3|Q9VKY3_DROME ATP-dependent Clp protease proteolytic subunit OS=Drosophila melanogaster GN=Dmel\CG5045 PE=1 SV=1	5	5	0	26883000	23474000	23355000	21328000	20630000	23362000	16352000	13624000	17324000	15942000	14678000	18428000	20418000	15392000	1.19725	1.32653	0.644275	0.0240943
tr|Q7K2X5|Q7K2X5_DROME GH01839p OS=Drosophila melanogaster GN=CG14762 PE=1 SV=1;tr|D0Z756|D0Z756_DROME MIP14966p OS=Drosophila melanogaster GN=CG14762-RA PE=1 SV=1	18	18	208020000	190350000	183870000	198720000	206530000	195230000	241090000	187600000	179120000	156290000	176490000	162260000	195240000	207612500	168540000	1.15842	1.23183	0.0126287	0.0241186
tr|Q9VTC1|Q9VTC1_DROME CG6418 OS=Drosophila melanogaster GN=Dmel\CG6418 PE=1 SV=1	8	8	0	0	5914600	0	0	0	0	0	4498400	0	4590000	4298900	1478650	0	3346825	0.441807	0	0.352347	0.0241462
tr|Q9VMD3|Q9VMD3_DROME CG9531, isoform A OS=Drosophila melanogaster GN=Dmel\CG9531 PE=1 SV=1	7	7	0	0	6985600	6163900	0	0	0	0	0	6873400	6603700	7072200	3287375	0	5137325	0.6399	0	0.497673	0.0241544
tr|Q7JW03|Q7JW03_DROME CG2257 OS=Drosophila melanogaster GN=UbcE2H PE=1 SV=1	5	5	0	0	0	0	6449700	5985300	0	6221500	0	0	0	0	0	4664125	0	#DIV/0!	#DIV/0!	#DIV/0!	0.0241812
tr|Q9VAY9|Q9VAY9_DROME GH07821p OS=Drosophila melanogaster GN=mRpS22 PE=1 SV=1	3	3	0	0	0	0	0	0	0	0	0	2907800	3109500	2913200	0	0	2232625	0	0	0.0241931	0.0241931
tr|Q9VU35|Q9VU35_DROME RH34413p OS=Drosophila melanogaster GN=anon-WO0118547.175 PE=1 SV=1	10	8	718160000	965960000	474980000	449070000	579690000	519780000	529560000	538740000	589930000	642590000	611530000	569100000	652042500	541942500	603287500	1.08082	0.898315	0.703122	0.0242109
tr|M9NDG8|M9NDG8_DROME Uncharacterized protein, isoform B OS=Drosophila melanogaster GN=Dmel\CG11236 PE=4 SV=1;tr|Q9VM80|Q9VM80_DROME GH12548p OS=Drosophila melanogaster GN=Dmel\CG11236 PE=2 SV=1	5	5	5290400	5041200	5632100	5795700	0	0	0	0	4876700	0	5151800	4709600	5439850	0	3684525	1.4764	0	0.207657	0.0242646
tr|Q9VDU7|Q9VDU7_DROME LD05707p OS=Drosophila melanogaster GN=Naam PE=2 SV=3	7	7	13579000	14926000	15064000	12304000	11364000	13802000	13021000	12240000	12510000	0	0	0	13968250	12606750	3127500	4.46627	4.03094	0.0146004	0.0243371
tr|Q7KS11|Q7KS11_DROME Uracil-DNA degrading factor, isoform B OS=Drosophila melanogaster GN=Ude PE=1 SV=1	8	8	11923000	18733000	10077000	11933000	0	0	0	0	12329000	12942000	13748000	0	13166500	0	9754750	1.34975	0	0.401561	0.0243802
sp|P28668|SYEP_DROME Bifunctional glutamate/proline--tRNA ligase OS=Drosophila melanogaster GN=GluProRS PE=1 SV=2	31	31	30580000	0	13853000	24206000	22936000	14230000	25688000	18260000	29460000	24525000	33509000	31849000	17159750	20278500	29835750	0.575141	0.679671	0.118345	0.0244241
tr|H1UUH6|H1UUH6_DROME CG6364, isoform C OS=Drosophila melanogaster GN=CG6364-RA PE=1 SV=1;sp|Q9VC99|UCK_DROME Probable uridine-cytidine kinase OS=Drosophila melanogaster GN=CG6364 PE=3 SV=1;tr|B7Z0P8|B7Z0P8_DROME CG6364, isoform B OS=Drosophila melanogast	5	5	0	0	0	0	0	7941400	7873700	7113700	0	0	0	0	0	5732200	0	#DIV/0!	#DIV/0!	#DIV/0!	0.0244576
tr|Q9VD13|Q9VD13_DROME GH02671p OS=Drosophila melanogaster GN=lqfR PE=1 SV=4;tr|Q8IN05|Q8IN05_DROME Liquid facets-Related, isoform D OS=Drosophila melanogaster GN=lqfR PE=1 SV=2	7	7	0	0	0	0	0	0	0	0	0	4991500	4432000	4828900	0	0	3563100	0	0	0.0244644	0.0244644
tr|B7Z107|B7Z107_DROME GH09380p1 OS=Drosophila melanogaster GN=cin-RB PE=2 SV=1	4	4	0	0	8105500	9429800	0	0	0	0	8012700	0	7961100	7176600	4383825	0	5787600	0.757451	0	0.676211	0.0244664
sp|Q9VVE2|ROGDI_DROME Protein rogdi OS=Drosophila melanogaster GN=rogdi PE=2 SV=2	3	3	0	0	8883900	0	0	0	0	0	7206300	7406200	8092300	0	2220975	0	5676200	0.391278	0	0.282013	0.0244769
tr|X2JJK8|X2JJK8_DROME Severe impairment of CI with lengthened youth, isoform B OS=Drosophila melanogaster GN=sicily PE=4 SV=1;sp|Q9VYS5|NDUF6_DROME NADH dehydrogenase (ubiquinone) complex I, assembly factor 6 homolog OS=Drosophila melanogaster GN=sicily P	4	4	0	0	0	0	0	0	0	0	0	4695200	4292900	4159500	0	0	3286900	0	0	0.0245116	0.0245116
tr|Q8IR72|Q8IR72_DROME FI19011p1 OS=Drosophila melanogaster GN=CG32638-RB PE=1 SV=2	3	3	118880000	0	90065000	78048000	61743000	68465000	60786000	0	0	0	0	0	71748250	47748500	0	#DIV/0!	#DIV/0!	0.0301838	0.0245455
tr|Q8MRW1|Q8MRW1_DROME SD19278p OS=Drosophila melanogaster GN=Tim23 PE=1 SV=1	3	3	0	0	0	0	0	0	0	0	10445000	11886000	10955000	0	0	0	8321500	0	0	0.0245475	0.0245475
tr|Q8SXD5|Q8SXD5_DROME GH02216p OS=Drosophila melanogaster GN=vir-1 PE=1 SV=1;tr|M9PFQ2|M9PFQ2_DROME Virus-induced RNA 1, isoform G OS=Drosophila melanogaster GN=vir-1 PE=1 SV=1;tr|Q0E8R1|Q0E8R1_DROME FI07211p OS=Drosophila melanogaster GN=vir-1 PE=1 SV=1	8	8	60944000	42199000	24582000	24731000	0	17826000	0	0	19767000	19583000	16260000	16567000	38114000	4456500	18044250	2.11225	0.246976	0.0607953	0.0245494
sp|Q9VE01|C12A5_DROME Probable cytochrome P450 12a5, mitochondrial OS=Drosophila melanogaster GN=Cyp12a5 PE=2 SV=1	9	7	0	0	0	0	5339300	6085500	0	5601100	0	0	0	0	0	4256475	0	#DIV/0!	#DIV/0!	#DIV/0!	0.0245617
tr|Q6NP91|Q6NP91_DROME RE44586p OS=Drosophila melanogaster GN=CG11210 PE=1 SV=1	4	4	0	0	15621000	0	0	0	0	0	6493100	0	6070700	5664600	3905250	0	4557100	0.856959	0	0.881575	0.0245865
tr|O62531|O62531_DROME Adaptor protein complex 1, mu subunit OS=Drosophila melanogaster GN=AP-1mu PE=1 SV=1	7	7	0	0	5167100	0	0	0	0	0	4365900	4543000	3970500	0	1291775	0	3219850	0.401191	0	0.295772	0.024588
tr|A1ZB23|A1ZB23_DROME Uncharacterized protein, isoform A OS=Drosophila melanogaster GN=CG14495 PE=4 SV=1	2	2	0	0	0	0	0	0	0	0	0	3935300	3883000	3455500	0	0	2818450	0	0	0.0246186	0.0246186
tr|A4V1K1|A4V1K1_DROME AT21853p1 OS=Drosophila melanogaster GN=anon-EST:Posey31 PE=2 SV=1;tr|Q9VRX8|Q9VRX8_DROME CG8398, isoform A OS=Drosophila melanogaster GN=anon-EST:Posey31 PE=4 SV=2	3	3	0	0	0	0	0	0	0	0	3716400	0	3633000	3251600	0	0	2650250	0	0	0.0246201	0.0246201
tr|Q9VXZ0|Q9VXZ0_DROME GEO07190p1 OS=Drosophila melanogaster GN=ND-B18 PE=1 SV=1	4	4	58168000	75372000	51784000	16424000	61422000	48201000	64450000	49035000	47261000	33729000	40814000	41496000	50437000	55777000	40825000	1.23544	1.36625	0.477466	0.0246469
tr|Q7JMZ7|Q7JMZ7_DROME Smooth protein OS=Drosophila melanogaster GN=sm PE=1 SV=1;tr|Q6NND8|Q6NND8_DROME RE74969p OS=Drosophila melanogaster GN=sm PE=1 SV=1;tr|A0A0B4K7I6|A0A0B4K7I6_DROME Smooth, isoform Z OS=Drosophila melanogaster GN=sm PE=1 SV=1;tr|A0A0B	9	9	13588000	0	0	0	0	0	0	0	14397000	0	12588000	14215000	3397000	0	10300000	0.329806	0	0.204256	0.0246629
tr|Q9VKU5|Q9VKU5_DROME CG6144, isoform B OS=Drosophila melanogaster GN=Dmel\CG6144 PE=1 SV=3	3	3	2038000	0	2526300	2242200	2338400	2626000	2864900	1956400	1635600	1833700	1995600	1830500	1701625	2446425	1823850	0.932985	1.34135	0.840251	0.0246802
tr|Q9VEB9|Q9VEB9_DROME Sequence-specific single-stranded DNA-binding protein, isoform A OS=Drosophila melanogaster GN=Ssdp PE=1 SV=1;tr|A0A0B4KGW6|A0A0B4KGW6_DROME Sequence-specific single-stranded DNA-binding protein, isoform D OS=Drosophila melanogaster	2	2	0	0	0	0	0	0	0	0	0	2888800	3093700	2669300	0	0	2162950	0	0	0.0246823	0.0246823
tr|Q9W3L4|Q9W3L4_DROME CG2233 OS=Drosophila melanogaster GN=CG2233 PE=1 SV=1	19	19	370280000	361610000	501010000	418480000	75699000	121990000	38180000	30140000	135540000	121480000	137440000	125780000	412845000	66502250	130060000	3.17427	0.51132	0.000120186	0.0246854
tr|Q9VLX9|Q9VLX9_DROME CG7203, isoform B OS=Drosophila melanogaster GN=Dmel\CG7203 PE=1 SV=2	1	1	0	0	37778000	0	0	0	0	0	0	35158000	30269000	33915000	9444500	0	24835500	0.380282	0	0.267772	0.0247414
tr|Q9VTU2|Q9VTU2_DROME NADH dehydrogenase (Ubiquinone) SGDH subunit, isoform A OS=Drosophila melanogaster GN=ND-SGDH PE=1 SV=1	8	8	167850000	227560000	176780000	208230000	229260000	210630000	196250000	192050000	198520000	155930000	156730000	146710000	195105000	207047500	164472500	1.18625	1.25886	0.140698	0.0247532
tr|X2JDJ3|X2JDJ3_DROME Phosphatidic acid phospholipase A1, isoform D OS=Drosophila melanogaster GN=PAPLA1 PE=1 SV=1;tr|Q9VLS7|Q9VLS7_DROME LD21067p OS=Drosophila melanogaster GN=PAPLA1 PE=1 SV=1;tr|M9MRD9|M9MRD9_DROME Phosphatidic acid phospholipase A1, is	14	14	25344000	31082000	19844000	24051000	28023000	23744000	26395000	19727000	21167000	18314000	13328000	12735000	25080250	24472250	16386000	1.53059	1.49349	0.0302362	0.0247718
tr|Q9VCC2|Q9VCC2_DROME CG5510 OS=Drosophila melanogaster GN=CG5510 PE=1 SV=1	3	3	18050000	0	0	0	10218000	9694000	0	8662600	0	0	0	0	4512500	7143650	0	#DIV/0!	#DIV/0!	0.355918	0.0248684
sp|O97477|INO1_DROME Inositol-3-phosphate synthase OS=Drosophila melanogaster GN=Inos PE=1 SV=1	18	18	261100000	238760000	239870000	216980000	173070000	177260000	197260000	172880000	151270000	145560000	173350000	142490000	239177500	180117500	153167500	1.56154	1.17595	0.000279874	0.0249007
sp|Q27294|CAZ_DROME RNA-binding protein cabeza OS=Drosophila melanogaster GN=caz PE=2 SV=2;tr|M9PHV6|M9PHV6_DROME Cabeza, isoform E OS=Drosophila melanogaster GN=caz PE=4 SV=1;tr|M9PH94|M9PH94_DROME Cabeza, isoform D OS=Drosophila melanogaster GN=caz PE=4	2	2	0	0	0	0	6112100	5154200	0	5467300	0	0	0	0	0	4183400	0	#DIV/0!	#DIV/0!	#DIV/0!	0.0249643
sp|Q9VA02|DHTK1_DROME Probable 2-oxoglutarate dehydrogenase E1 component DHKTD1 homolog, mitochondrial OS=Drosophila melanogaster GN=CG1544 PE=2 SV=2	11	11	11062000	18260000	31912000	44321000	0	0	0	0	8617000	8582200	7356800	0	26388750	0	6139000	4.29854	0	0.0383791	0.0249669
sp|Q9VZV5|CYHR1_DROME Cysteine and histidine-rich protein 1 homolog OS=Drosophila melanogaster GN=CG32486 PE=2 SV=2	4	4	0	0	0	0	0	0	0	0	0	2307700	2187600	1926900	0	0	1605550	0	0	0.0250398	0.0250398
tr|A8Y4V5|A8Y4V5_DROME FI20903p1 OS=Drosophila melanogaster GN=CG40498-RF PE=2 SV=3	5	5	0	0	0	0	7540800	6417000	7554700	0	0	0	0	0	0	5378125	0	#DIV/0!	#DIV/0!	#DIV/0!	0.0250423
tr|Q9VS47|Q9VS47_DROME CG8602, isoform A OS=Drosophila melanogaster GN=anon-WO0118547.349 PE=2 SV=1	3	3	0	0	0	0	0	10265000	9782200	11684000	0	0	0	0	0	7932800	0	#DIV/0!	#DIV/0!	#DIV/0!	0.0250983
tr|Q9W4K0|Q9W4K0_DROME CHOp24, isoform A OS=Drosophila melanogaster GN=CHOp24 PE=1 SV=1	8	8	78268000	50790000	41014000	48682000	30661000	34345000	38391000	28590000	28960000	25707000	24690000	23694000	54688500	32996750	25762750	2.12277	1.28079	0.0125047	0.0251302
tr|Q9V3I0|Q9V3I0_DROME EG:BACR42I17.2 protein OS=Drosophila melanogaster GN=EG:BACR42I17.2 PE=2 SV=1	2	2	0	0	0	0	0	0	0	0	0	4961300	4972100	5841200	0	0	3943650	0	0	0.0251593	0.0251593
tr|Q0E8X8|Q0E8X8_DROME FI01416p OS=Drosophila melanogaster GN=CG13551 PE=1 SV=1	10	10	27153000	63586000	22881000	0	5960400	19766000	33515000	19240000	76707000	189710000	266350000	85568000	28405000	19620350	154583750	0.183752	0.126924	0.0366097	0.0252551
tr|Q9VDH1|Q9VDH1_DROME Uncharacterized protein, isoform A OS=Drosophila melanogaster GN=CG31191 PE=1 SV=2;tr|A8JR57|A8JR57_DROME Uncharacterized protein, isoform D OS=Drosophila melanogaster GN=CG31191 PE=1 SV=2	8	8	5505400	0	0	4479100	5287300	4906700	0	4309600	0	0	0	0	2496125	3625900	0	#DIV/0!	#DIV/0!	0.137352	0.0253066
tr|Q9VCD9|Q9VCD9_DROME CG6000, isoform C OS=Drosophila melanogaster GN=CG6000 PE=1 SV=3	4	4	0	0	0	0	10406000	0	9209300	11348000	0	0	0	0	0	7740825	0	#DIV/0!	#DIV/0!	#DIV/0!	0.0253562
tr|Q9VCW6|Q9VCW6_DROME GH03051p OS=Drosophila melanogaster GN=Gclm PE=1 SV=1	10	10	16744000	25409000	0	14656000	26973000	25940000	0	17019000	33161000	46350000	31962000	50050000	14202250	17483000	40380750	0.351708	0.432954	0.00955602	0.025383
tr|Q9VG44|Q9VG44_DROME CG6225, isoform A OS=Drosophila melanogaster GN=CG6225 PE=2 SV=1	10	10	0	0	0	0	0	0	0	0	0	12471000	10234000	10493000	0	0	8299500	0	0	0.0255381	0.0255381
tr|Q8SX35|Q8SX35_DROME GEO07743p1 OS=Drosophila melanogaster GN=BEST:GH26713 PE=2 SV=1;tr|L0MLM5|L0MLM5_DROME Uncharacterized protein, isoform B OS=Drosophila melanogaster GN=BcDNA:RE41137 PE=4 SV=1	5	5	0	0	0	0	0	0	0	0	7147400	5902600	5902600	0	0	0	4738150	0	0	0.0256284	0.0256284
tr|Q53ZT0|Q53ZT0_DROME DNAJ-1 OS=Drosophila melanogaster GN=DnaJ-1 PE=1 SV=1;sp|Q24133|DNAJ1_DROME DnaJ protein homolog 1 OS=Drosophila melanogaster GN=DnaJ-1 PE=1 SV=3	10	10	0	0	13960000	10294000	10382000	6848200	9504700	11188000	15391000	15355000	25114000	14147000	6063500	9480725	17501750	0.346451	0.541702	0.040601	0.0257276
tr|Q9VQX6|Q9VQX6_DROME CG3702, isoform A OS=Drosophila melanogaster GN=Dmel\CG3702 PE=1 SV=2	3	3	0	0	0	0	0	0	0	0	0	1830200	1499300	1874000	0	0	1300875	0	0	0.025756	0.025756
tr|Q9W2J3|Q9W2J3_DROME UDP-glucuronosyltransferase OS=Drosophila melanogaster GN=CG15661 PE=2 SV=3	8	8	15404000	11531000	15883000	11314000	0	0	0	0	13443000	10607000	12557000	0	13533000	0	9151750	1.47873	0	0.237512	0.0257797
sp|Q95RN0|U528_DROME UPF0528 protein CG10038 OS=Drosophila melanogaster GN=CG10038 PE=2 SV=1	6	6	0	0	0	0	5575900	4411500	5281400	0	0	0	0	0	0	3817200	0	#DIV/0!	#DIV/0!	#DIV/0!	0.0257813
tr|Q9W236|Q9W236_DROME Vacuolar protein sorting 20, isoform A OS=Drosophila melanogaster GN=Vps20 PE=1 SV=1	6	6	0	13528000	0	0	0	17345000	21458000	21583000	0	0	0	0	3382000	15096500	0	#DIV/0!	#DIV/0!	0.355918	0.0258071
tr|Q7KN61|Q7KN61_DROME Farnesyl pyrophosphate synthase OS=Drosophila melanogaster GN=Fpps PE=1 SV=1	3	3	0	0	0	0	0	0	0	0	1513300	1859100	1522100	0	0	0	1223625	0	0	0.0258387	0.0258387
tr|Q7K0P0|Q7K0P0_DROME Juvenile hormone-inducible protein 26 OS=Drosophila melanogaster GN=JhI-26 PE=1 SV=1	9	9	0	0	9564300	8439400	0	0	0	0	10135000	8974400	7955400	0	4500925	0	6766200	0.665207	0	0.538877	0.0258399
sp|Q8SYG2|CSN3_DROME COP9 signalosome complex subunit 3 OS=Drosophila melanogaster GN=CSN3 PE=2 SV=2	7	7	11809000	10058000	0	0	11633000	11540000	8752400	10497000	6589700	0	6896400	7168300	5466750	10605600	5163600	1.05871	2.05392	0.935891	0.0259204
tr|B5X0J4|B5X0J4_DROME FI04429p OS=Drosophila melanogaster GN=ple PE=1 SV=1;sp|P18459|TY3H_DROME Tyrosine 3-monooxygenase OS=Drosophila melanogaster GN=ple PE=2 SV=2	12	12	12324000	14004000	13360000	14698000	14642000	14999000	15146000	15347000	11067000	12280000	14763000	12808000	13596500	15033500	12729500	1.06811	1.181	0.382481	0.0259672
tr|Q7KSM5|Q7KSM5_DROME Activator of SUMO 1 OS=Drosophila melanogaster GN=Aos1 PE=1 SV=1	10	10	13302000	0	12140000	11850000	17636000	14595000	14781000	20534000	0	10572000	11449000	9959800	9323000	16886500	7995200	1.16607	2.11208	0.758019	0.0260147
tr|Q9VGW7|Q9VGW7_DROME Arginine methyltransferase 1 OS=Drosophila melanogaster GN=Art1 PE=1 SV=1	4	4	0	0	0	0	0	0	0	0	0	3741100	4608200	3703500	0	0	3013200	0	0	0.026045	0.026045
tr|Q9VSR8|Q9VSR8_DROME CG5653 OS=Drosophila melanogaster GN=Dmel\CG5653 PE=1 SV=1	9	9	12815000	10914000	12083000	11279000	13570000	13627000	14342000	11812000	9867200	9703200	0	0	11772750	13337750	4892600	2.40624	2.72611	0.0526854	0.0260591
tr|D1Z3A1|D1Z3A1_DROME MIP15344p OS=Drosophila melanogaster GN=RpL28 PE=1 SV=1;sp|Q9VZS5|RL28_DROME 60S ribosomal protein L28 OS=Drosophila melanogaster GN=RpL28 PE=1 SV=1	11	11	99713000	105700000	97791000	92113000	86490000	82713000	91823000	95501000	137560000	118030000	98572000	106870000	98829250	89131750	115258000	0.857461	0.773324	0.114049	0.0260627
tr|M9PFV4|M9PFV4_DROME CG7632, isoform B OS=Drosophila melanogaster GN=Dmel\CG7632 PE=1 SV=1;tr|Q9VP50|Q9VP50_DROME CG7632, isoform A OS=Drosophila melanogaster GN=Dmel\CG7632 PE=1 SV=1	5	5	9453900	0	12403000	9285200	0	0	0	0	0	8066800	10455000	9230000	7785525	0	6937950	1.12217	0	0.820841	0.0261006
tr|Q8IRD0|Q8IRD0_DROME RH17559p OS=Drosophila melanogaster GN=Dmel\CG32267 PE=1 SV=1	2	2	7139900	0	6171800	6812400	0	0	0	0	6879900	7188500	0	5586000	5031025	0	4913600	1.0239	0	0.962223	0.0261229
tr|Q9VPK3|Q9VPK3_DROME AT24407p OS=Drosophila melanogaster GN=Dmel\CG31974 PE=2 SV=3;tr|M9PDQ9|M9PDQ9_DROME Uncharacterized protein, isoform D OS=Drosophila melanogaster GN=Dmel\CG31974 PE=4 SV=1	8	8	24530000	22919000	18456000	18886000	0	0	0	0	14365000	14172000	11285000	0	21197750	0	9955500	2.12925	0	0.0230524	0.0261293
tr|Q7K209|Q7K209_DROME CG8525, isoform A OS=Drosophila melanogaster GN=CG8525 PE=1 SV=1	5	5	0	0	0	0	0	0	0	0	18806000	0	19690000	15177000	0	0	13418250	0	0	0.0262536	0.0262536
tr|Q9VLB7|Q9VLB7_DROME Rab GDP dissociation inhibitor OS=Drosophila melanogaster GN=Gdi PE=1 SV=1	29	29	678160000	699350000	651340000	633760000	613680000	595910000	657360000	585970000	512840000	573770000	570900000	547380000	665652500	613230000	551222500	1.20759	1.11249	0.00130191	0.0262859
tr|Q9VH26|Q9VH26_DROME CG3940, isoform A OS=Drosophila melanogaster GN=CG3940 PE=4 SV=2	5	5	0	0	0	0	0	0	0	0	22182000	17430000	17902000	0	0	0	14378500	0	0	0.0263528	0.0263528
tr|Q9VZE2|Q9VZE2_DROME GEO04055p1 OS=Drosophila melanogaster GN=Dmel\CG15012 PE=1 SV=2	2	2	0	0	4328500	4588000	0	2289300	3366800	0	4266500	4809500	3824200	3323700	2229125	1414025	4055975	0.54959	0.348628	0.21759	0.0264099
tr|A0A0B4LHE0|A0A0B4LHE0_DROME Kazachoc, isoform F OS=Drosophila melanogaster GN=kcc PE=1 SV=1;tr|Q8MLQ5|Q8MLQ5_DROME Kazachoc, isoform D OS=Drosophila melanogaster GN=kcc PE=1 SV=1;tr|Q9W1G6|Q9W1G6_DROME Kazachoc, isoform A OS=Drosophila melanogaster GN=k	32	1	0	0	0	0	0	0	0	0	5167400	0	4123900	5401500	0	0	3673200	0	0	0.0264345	0.0264345
tr|Q7K3M5|Q7K3M5_DROME DHX15 ortholog, isoform A OS=Drosophila melanogaster GN=Dhx15 PE=1 SV=1	3	3	0	0	0	0	3080500	2955100	0	3799600	0	0	0	0	0	2458800	0	#DIV/0!	#DIV/0!	#DIV/0!	0.0264387
sp|O76464|NFT1_DROME Nitrilase and fragile histidine triad fusion protein NitFhit OS=Drosophila melanogaster GN=NitFhit PE=1 SV=1	7	7	21928000	12955000	10198000	15080000	12504000	0	7670700	0	14023000	16407000	14706000	12335000	15040250	5043675	14367750	1.04681	0.351041	0.807577	0.026467
tr|Q9VW00|Q9VW00_DROME CG9451, isoform A OS=Drosophila melanogaster GN=Dmel\CG9451 PE=2 SV=1	2	2	0	0	0	0	4408300	5317800	0	5885600	0	0	0	0	0	3902925	0	#DIV/0!	#DIV/0!	#DIV/0!	0.0265901
tr|D1YSG8|D1YSG8_DROME Calcium/calmodulin-dependent protein kinase II, isoform J OS=Drosophila melanogaster GN=CaMKII PE=1 SV=1	26	1	268860000	254550000	340440000	304610000	383940000	374980000	437700000	326870000	317310000	283190000	323820000	313850000	292115000	380872500	309542500	0.943699	1.23044	0.443573	0.026675
tr|Q9W254|Q9W254_DROME Quaking related 58E-2, isoform A OS=Drosophila melanogaster GN=qkr58E-2 PE=1 SV=1	7	7	0	0	0	0	0	0	0	0	6659900	7845600	0	8933700	0	0	5859800	0	0	0.026677	0.026677
tr|Q9VDE3|Q9VDE3_DROME LD08669p OS=Drosophila melanogaster GN=slmb PE=2 SV=1;tr|A0A0B4KHK1|A0A0B4KHK1_DROME Supernumerary limbs, isoform B OS=Drosophila melanogaster GN=slmb PE=4 SV=1	2	2	0	0	0	0	0	0	0	0	1306800	1021100	1350900	0	0	0	919700	0	0	0.0266938	0.0266938
tr|Q9VW57|Q9VW57_DROME Grasp65 OS=Drosophila melanogaster GN=Grasp65 PE=1 SV=1	3	3	0	0	0	0	0	0	0	0	8896300	7997400	10641000	0	0	0	6883675	0	0	0.0267104	0.0267104
sp|Q27571|NOS_DROME Nitric oxide synthase OS=Drosophila melanogaster GN=Nos PE=2 SV=3	7	7	0	0	0	0	6478600	4852200	6151000	0	0	0	0	0	0	4370450	0	#DIV/0!	#DIV/0!	#DIV/0!	0.0267541
tr|Q7JYK2|Q7JYK2_DROME CG1941, isoform A OS=Drosophila melanogaster GN=CG1941 PE=1 SV=1	3	3	5902400	4931500	0	0	0	0	0	0	0	4085000	4455300	3308700	2708475	0	2962250	0.91433	0	0.896779	0.0267746
tr|Q9VK85|Q9VK85_DROME Ef1alpha-like factor, isoform A OS=Drosophila melanogaster GN=eRF3 PE=1 SV=1;tr|M9PD08|M9PD08_DROME Ef1alpha-like factor, isoform C OS=Drosophila melanogaster GN=eRF3 PE=1 SV=1	8	8	0	0	0	0	4756300	0	0	5145800	6998400	7802600	5258200	8128800	0	2475525	7047000	0	0.351288	3.39157e-05	0.0268378
tr|Q9VH81|Q9VH81_DROME GH12714p OS=Drosophila melanogaster GN=PpD3 PE=1 SV=1	10	10	0	0	0	0	7861500	0	7081500	5807300	0	0	0	0	0	5187575	0	#DIV/0!	#DIV/0!	#DIV/0!	0.0268421
sp|Q9VL92|CP4E3_DROME Cytochrome P450 4e3 OS=Drosophila melanogaster GN=Cyp4e3 PE=2 SV=1	8	6	0	0	6130800	6240000	0	6825400	0	0	6901900	6350700	8689500	5965900	3092700	1706350	6977000	0.443271	0.244568	0.0849227	0.0268846
sp|Q9VFC2|SP88E_DROME Serine protease inhibitor 88Ea OS=Drosophila melanogaster GN=Spn88Ea PE=2 SV=1	12	12	0	0	17003000	16583000	13517000	11049000	0	15030000	0	0	0	0	8396500	9899000	0	#DIV/0!	#DIV/0!	0.134025	0.0269324
tr|A0A0B4LF54|A0A0B4LF54_DROME Cytochrome P450-6a17, isoform B OS=Drosophila melanogaster GN=Cyp6a17 PE=1 SV=1;sp|Q9V770|C6A17_DROME Probable cytochrome P450 6a17 OS=Drosophila melanogaster GN=Cyp6a17 PE=2 SV=1	14	8	22695000	14021000	23819000	27411000	9729000	10435000	10010000	15533000	15794000	15160000	19081000	15106000	21986500	11426750	16285250	1.35009	0.701663	0.105395	0.0269781
tr|Q9VKM5|Q9VKM5_DROME RH23514p OS=Drosophila melanogaster GN=BcDNA:RH23514 PE=1 SV=1;tr|M9PFK3|M9PFK3_DROME Uncharacterized protein, isoform B OS=Drosophila melanogaster GN=BcDNA:RH23514 PE=1 SV=1	1	1	0	0	0	0	0	0	0	0	0	740470	541680	652750	0	0	483725	0	0	0.0270195	0.0270195
tr|Q7KTW9|Q7KTW9_DROME Asparagine synthetase OS=Drosophila melanogaster GN=AsnS PE=2 SV=1	5	5	0	0	0	0	0	0	0	0	4159400	5461600	5571500	0	0	0	3798125	0	0	0.027045	0.027045
tr|A4V2J1|A4V2J1_DROME Muscle LIM protein at 84B, isoform B OS=Drosophila melanogaster GN=Mlp84B PE=1 SV=1;sp|Q24400|MLP2_DROME Muscle LIM protein Mlp84B OS=Drosophila melanogaster GN=Mlp84B PE=1 SV=1	15	14	68284000	89990000	94660000	73358000	88346000	61297000	92726000	76621000	92973000	105430000	109820000	127820000	81573000	79747500	109010750	0.748302	0.731556	0.0291061	0.0271299
tr|A0A0B4LGZ8|A0A0B4LGZ8_DROME GEO07517p1 OS=Drosophila melanogaster GN=Obp56d PE=1 SV=1;sp|Q8SY61|OB56D_DROME General odorant-binding protein 56d OS=Drosophila melanogaster GN=Obp56d PE=1 SV=2	7	7	0	0	10626000	7427000	0	9395100	6894000	8872300	0	0	0	0	4513250	6290350	0	#DIV/0!	#DIV/0!	0.143939	0.0271329
tr|M9PBM1|M9PBM1_DROME U2 small nuclear riboprotein auxiliary factor 38, isoform B OS=Drosophila melanogaster GN=U2af38 PE=4 SV=1;sp|Q94535|U2AF1_DROME Splicing factor U2af 38 kDa subunit OS=Drosophila melanogaster GN=U2af38 PE=1 SV=2	3	3	0	0	0	0	0	0	0	0	0	3828000	3798400	2856900	0	0	2620825	0	0	0.0271638	0.0271638
tr|M9NFP7|M9NFP7_DROME Embryonic lethal abnormal vision, isoform D OS=Drosophila melanogaster GN=elav PE=4 SV=1;sp|P16914|ELAV_DROME Protein elav OS=Drosophila melanogaster GN=elav PE=2 SV=1	10	8	50010000	50530000	46047000	43372000	52540000	47598000	57693000	45707000	44192000	39082000	43422000	32193000	47489750	50884500	39722250	1.19555	1.28101	0.0530887	0.0272438
tr|Q9VLP0|Q9VLP0_DROME IP04187p OS=Drosophila melanogaster GN=Dmel\CG14274 PE=2 SV=2	3	3	0	0	0	0	2380600	0	1978400	3467900	3073100	5198200	4723200	6322700	0	1956725	4829300	0	0.405178	0.000375021	0.0272479
tr|Q8SY53|Q8SY53_DROME GH11935p OS=Drosophila melanogaster GN=Ostgamma PE=1 SV=1	8	8	0	0	0	0	0	0	0	0	0	7999600	5916500	7886600	0	0	5450675	0	0	0.0272923	0.0272923
sp|Q9VWP4|SUOX_DROME Probable sulfite oxidase, mitochondrial OS=Drosophila melanogaster GN=CG7280 PE=2 SV=1	6	6	0	0	0	0	0	0	0	0	0	1940400	1598900	1413700	0	0	1238250	0	0	0.0273193	0.0273193
tr|Q8MZI3|Q8MZI3_DROME GH10652p OS=Drosophila melanogaster GN=BcDNA:HL01868 PE=1 SV=1;tr|Q7KU78|Q7KU78_DROME Uncharacterized protein, isoform C OS=Drosophila melanogaster GN=BcDNA:HL01868 PE=1 SV=1	10	8	0	0	0	0	7089300	5787500	8068800	0	0	0	0	0	0	5236400	0	#DIV/0!	#DIV/0!	#DIV/0!	0.0274067
tr|Q9VIK1|Q9VIK1_DROME Transmembrane 9 superfamily member OS=Drosophila melanogaster GN=TM9SF2 PE=1 SV=1	6	6	9789300	0	11920000	12946000	0	0	0	0	0	7530100	5398000	6724100	8663825	0	4913050	1.76343	0	0.313892	0.0274248
tr|R9PY70|R9PY70_DROME Uncharacterized protein, isoform G OS=Drosophila melanogaster GN=anon-WO0140519.28 PE=1 SV=1;tr|M9PDE6|M9PDE6_DROME Uncharacterized protein, isoform K OS=Drosophila melanogaster GN=anon-WO0140519.28 PE=1 SV=1;tr|Q9V9N5|Q9V9N5_DROME U	7	7	0	0	0	0	0	0	0	0	6896900	5167100	0	5335300	0	0	4349825	0	0	0.02743	0.02743
tr|A0A0B4K7V4|A0A0B4K7V4_DROME Transporter OS=Drosophila melanogaster GN=CG43066 PE=3 SV=1;tr|A1ZB95|A1ZB95_DROME Transporter OS=Drosophila melanogaster GN=CG5226-RA PE=2 SV=1	7	7	9199600	0	8181500	9129000	11546000	8714900	10520000	8688500	6314600	7139500	0	5581600	6627525	9867350	4758925	1.39265	2.07344	0.521882	0.0275254
sp|P17336|CATA_DROME Catalase OS=Drosophila melanogaster GN=Cat PE=1 SV=2	24	24	533370000	464890000	502990000	527930000	413450000	435850000	440520000	383520000	524450000	483290000	466550000	445030000	507295000	418335000	479830000	1.05724	0.87184	0.276284	0.0276156
sp|Q9VE46|SC5A7_DROME High-affinity choline transporter 1 OS=Drosophila melanogaster GN=CG7708 PE=2 SV=2	10	10	26755000	39671000	32582000	31051000	23267000	28055000	27151000	19639000	19277000	19707000	18407000	17870000	32514750	24528000	18815250	1.72811	1.30362	0.00235299	0.0276839
tr|Q9VCB6|Q9VCB6_DROME AT23187p OS=Drosophila melanogaster GN=twin PE=1 SV=2;tr|Q7K112|Q7K112_DROME LD18435p OS=Drosophila melanogaster GN=twin PE=1 SV=1;tr|Q8IMX1|Q8IMX1_DROME LD39302p OS=Drosophila melanogaster GN=twin PE=1 SV=1;tr|Q8IMX0|Q8IMX0_DROME Tw	3	3	0	0	0	0	0	0	0	0	0	4436800	3322300	3331200	0	0	2772575	0	0	0.0278186	0.0278186
sp|Q0E9B6|RS11_DROME 40S ribosomal protein S11 OS=Drosophila melanogaster GN=RpS11 PE=1 SV=1;tr|A1Z8U9|A1Z8U9_DROME Ribosomal protein S11, isoform B OS=Drosophila melanogaster GN=RpS11 PE=1 SV=1	10	10	51694000	43443000	39897000	26370000	48209000	46709000	49053000	42454000	51696000	57771000	58807000	73118000	40351000	46606250	60348000	0.668639	0.772292	0.0282692	0.0279714
sp|Q9VHP0|DDX3_DROME ATP-dependent RNA helicase bel OS=Drosophila melanogaster GN=bel PE=1 SV=1;tr|A0A0B4KGU4|A0A0B4KGU4_DROME Belle, isoform B OS=Drosophila melanogaster GN=bel PE=4 SV=1	19	18	0	0	0	0	26419000	27635000	24229000	20196000	34282000	34233000	27320000	29892000	0	24619750	31431750	0	0.783276	1.69355e-06	0.0281877
tr|Q9VAI9|Q9VAI9_DROME GEO07291p1 OS=Drosophila melanogaster GN=Obp99c PE=1 SV=1	8	8	446570000	556550000	314570000	218100000	307030000	271770000	197380000	178120000	327340000	308190000	384170000	459950000	383947500	238575000	369912500	1.03794	0.64495	0.869144	0.0283035
tr|Q9VGA0|Q9VGA0_DROME Glutathione S transferase D9, isoform A OS=Drosophila melanogaster GN=GstD9 PE=1 SV=1	16	14	54071000	27783000	68858000	63665000	86661000	71738000	62922000	102850000	101320000	107660000	121660000	106010000	53594250	81042750	109162500	0.490958	0.742405	0.00153336	0.0284262
tr|A1Z6L9|A1Z6L9_DROME FI21274p1 OS=Drosophila melanogaster GN=Trap1 PE=1 SV=1	19	19	4936500	7152500	12762000	11196000	18857000	18329000	20042000	20807000	20226000	44180000	36306000	35035000	9011750	19508750	33936750	0.265545	0.574856	0.00335364	0.0284701
tr|A0A0B4KI25|A0A0B4KI25_DROME Lipophorin receptor 1, isoform P OS=Drosophila melanogaster GN=LpR1 PE=4 SV=1;tr|E1JIX9|E1JIX9_DROME Lipophorin receptor 1, isoform L OS=Drosophila melanogaster GN=LpR1 PE=4 SV=1;tr|Q6NP71|Q6NP71_DROME Lipophorin receptor 1,	2	2	0	0	0	0	8153200	7321700	5544600	0	0	0	0	0	0	5254875	0	#DIV/0!	#DIV/0!	#DIV/0!	0.0286136
tr|Q6IHY5|Q6IHY5_DROME HDC00331 OS=Drosophila melanogaster GN=Dmel\CG34172 PE=1 SV=1	2	2	106880000	70443000	71011000	63971000	103160000	87701000	69298000	0	0	0	0	0	78076250	65039750	0	#DIV/0!	#DIV/0!	0.000200425	0.0288805
tr|A1Z992|A1Z992_DROME 1,4-Alpha-Glucan branching enzyme OS=Drosophila melanogaster GN=AGBE PE=1 SV=1	30	30	111610000	100100000	100100000	102170000	119360000	140900000	154600000	138960000	202280000	167170000	172570000	154330000	103495000	138455000	174087500	0.5945	0.795318	0.000529918	0.0289219
sp|Q24185|HOOK_DROME Protein hook OS=Drosophila melanogaster GN=hook PE=1 SV=2	9	9	0	0	0	0	0	0	0	0	6377400	5010600	0	4345500	0	0	3933375	0	0	0.0289857	0.0289857
sp|Q9VEX6|ATD3A_DROME ATPase family AAA domain-containing protein 3A homolog OS=Drosophila melanogaster GN=bor PE=1 SV=2	24	24	72564000	87443000	75847000	63168000	75546000	68237000	56573000	44365000	92694000	88873000	76560000	77346000	74755500	61180250	83868250	0.891344	0.72948	0.207775	0.0290792
tr|Q9VN13|Q9VN13_DROME Sideroflexin OS=Drosophila melanogaster GN=Sfxn1-3 PE=1 SV=1	11	11	144060000	184390000	156080000	162610000	155520000	157400000	147530000	125220000	203550000	167970000	168340000	173920000	161785000	146417500	178445000	0.906638	0.820519	0.213569	0.0292241
sp|Q9NHV9|VAV_DROME Protein vav OS=Drosophila melanogaster GN=Vav PE=1 SV=2;tr|A8JUQ9|A8JUQ9_DROME Vav ortholog, isoform C OS=Drosophila melanogaster GN=Vav PE=1 SV=1;tr|M9PHJ6|M9PHJ6_DROME Vav ortholog, isoform D OS=Drosophila melanogaster GN=Vav PE=1 SV=	6	6	0	0	0	0	0	10446000	9315200	6920000	0	0	0	0	0	6670300	0	#DIV/0!	#DIV/0!	#DIV/0!	0.0292429
tr|Q7KUE9|Q7KUE9_DROME Uncharacterized protein, isoform D OS=Drosophila melanogaster GN=Dmel\CG43693 PE=1 SV=1	6	1	0	0	0	17748000	16501000	25835000	24694000	17790000	15817000	13652000	14371000	13203000	4437000	21205000	14260750	0.311134	1.48695	0.0705	0.0292431
tr|M9PHD2|M9PHD2_DROME CG1311, isoform B OS=Drosophila melanogaster GN=Ctl1 PE=3 SV=1;sp|Q9VZE7|CTLH1_DROME CTL-like protein 1 OS=Drosophila melanogaster GN=CG1311 PE=2 SV=1	3	3	0	0	0	0	0	14189000	10924000	16568000	0	0	0	0	0	10420250	0	#DIV/0!	#DIV/0!	#DIV/0!	0.0293237
sp|Q9V438|PDIA6_DROME Protein disulfide-isomerase A6 homolog OS=Drosophila melanogaster GN=CaBP1 PE=1 SV=1	10	10	69744000	66411000	56581000	53916000	57283000	57980000	69970000	47651000	52611000	40161000	33877000	34097000	61663000	58221000	40186500	1.53442	1.44877	0.0101239	0.0293469
tr|Q9VHJ5|Q9VHJ5_DROME Carbonic anhydrase OS=Drosophila melanogaster GN=CAHbeta PE=3 SV=1	6	6	0	0	0	0	0	0	0	0	9107700	8872000	6129700	0	0	0	6027350	0	0	0.0294343	0.0294343
sp|Q9VYQ7|CP311_DROME Probable cytochrome P450 311a1 OS=Drosophila melanogaster GN=Cyp311a1 PE=2 SV=1	6	6	0	5751000	5072500	8240700	0	0	0	0	5115000	4942100	0	7087100	4766050	0	4286050	1.11199	0	0.841229	0.0295719
tr|M9NFW6|M9NFW6_DROME Calcineurin B, isoform B OS=Drosophila melanogaster GN=CanB PE=4 SV=1;sp|P48451|CANB1_DROME Calcineurin subunit B type 1 OS=Drosophila melanogaster GN=CanB PE=2 SV=1	3	1	0	0	0	0	0	0	0	0	2427900	0	3593600	3594200	0	0	2403925	0	0	0.029655	0.029655
tr|A1Z8W9|A1Z8W9_DROME Gartenzwerg, isoform A OS=Drosophila melanogaster GN=garz PE=1 SV=1;tr|A0A0B4K7N0|A0A0B4K7N0_DROME Gartenzwerg, isoform C OS=Drosophila melanogaster GN=garz PE=1 SV=1;tr|A1Z8W8|A1Z8W8_DROME Gartenzwerg, isoform B OS=Drosophila melano	5	5	0	0	0	0	1600900	2037800	0	2455900	0	0	0	0	0	1523650	0	#DIV/0!	#DIV/0!	#DIV/0!	0.0296783
tr|Q9VWD1|Q9VWD1_DROME Cytochrome c oxidase subunit OS=Drosophila melanogaster GN=COX6B PE=1 SV=2	15	4	488530000	606340000	384420000	334880000	399860000	390360000	466430000	311650000	304050000	315690000	276920000	300650000	453542500	392075000	299327500	1.5152	1.30985	0.0440616	0.0298086
sp|Q9VYV3|TXND5_DROME Thioredoxin domain-containing protein 5 homolog OS=Drosophila melanogaster GN=prtp PE=1 SV=2	16	16	93538000	94975000	61949000	63100000	53377000	49558000	57997000	40068000	45254000	36159000	29772000	31439000	78390500	50250000	35656000	2.19852	1.4093	0.004776	0.0298885
tr|A0A0B4KGF7|A0A0B4KGF7_DROME Beta-Mannosidase, isoform H OS=Drosophila melanogaster GN=beta-Man PE=1 SV=1;tr|Q9VMY5|Q9VMY5_DROME Beta-Mannosidase, isoform A OS=Drosophila melanogaster GN=beta-Man PE=1 SV=2;tr|Q0KIE6|Q0KIE6_DROME Beta-Mannosidase, isoform	6	6	0	0	0	0	5814700	8733400	0	6573300	0	0	0	0	0	5280350	0	#DIV/0!	#DIV/0!	#DIV/0!	0.0299394
tr|Q8IRB6|Q8IRB6_DROME Beta-hexosaminidase OS=Drosophila melanogaster GN=Hexo1 PE=1 SV=1;tr|Q0E8H9|Q0E8H9_DROME Beta-hexosaminidase OS=Drosophila melanogaster GN=Hexo1 PE=1 SV=1	6	6	0	0	0	0	10984000	0	8151200	7330300	0	0	0	0	0	6616375	0	#DIV/0!	#DIV/0!	#DIV/0!	0.030065
sp|P53997|SET_DROME Protein SET OS=Drosophila melanogaster GN=Set PE=1 SV=2	2	2	0	0	0	0	0	0	0	0	0	4790100	5644500	7335200	0	0	4442450	0	0	0.0301444	0.0301444
sp|Q9VLM8|SYAC_DROME Alanine--tRNA ligase, cytoplasmic OS=Drosophila melanogaster GN=Aats-ala PE=2 SV=1	18	18	31650000	26643000	22678000	19291000	31995000	34797000	33910000	26829000	28453000	26122000	23372000	26256000	25065500	31882750	26050750	0.96218	1.22387	0.741887	0.030163
tr|Q9VMT2|Q9VMT2_DROME GEO07854p1 OS=Drosophila melanogaster GN=TpnC25D PE=1 SV=2;tr|X2JD70|X2JD70_DROME Troponin C at 25D, isoform B OS=Drosophila melanogaster GN=TpnC25D PE=1 SV=1	8	8	353590000	392930000	184210000	220890000	263370000	237890000	297780000	305260000	244870000	234910000	215020000	207570000	287905000	276075000	225592500	1.27622	1.22378	0.269461	0.0302342
sp|O77410|EIF3E_DROME Eukaryotic translation initiation factor 3 subunit E OS=Drosophila melanogaster GN=eIF3-S6 PE=1 SV=1	10	10	0	0	10626000	0	0	0	0	0	13635000	14466000	0	9269800	2656500	0	9342700	0.28434	0	0.166645	0.0304613
tr|Q9VPQ7|Q9VPQ7_DROME SD07518p OS=Drosophila melanogaster GN=Spp PE=1 SV=1	4	4	0	0	0	0	0	0	0	0	10033000	8808400	6319600	0	0	0	6290250	0	0	0.0305535	0.0305535
tr|Q9Y136|Q9Y136_DROME Uncharacterized protein OS=Drosophila melanogaster GN=CG14526 PE=4 SV=2	11	11	13511000	13216000	11903000	11442000	13644000	13439000	10866000	12261000	15613000	13629000	17552000	19668000	12518000	12552500	16615500	0.753393	0.755469	0.0255642	0.030615
tr|Q9W1I6|Q9W1I6_DROME LD12035p OS=Drosophila melanogaster GN=ytr PE=1 SV=1	2	2	0	0	0	0	0	0	0	0	0	2958300	1886000	2303300	0	0	1786900	0	0	0.0306289	0.0306289
sp|Q03427|LAMC_DROME Lamin-C OS=Drosophila melanogaster GN=LamC PE=1 SV=2;tr|A0A0B4KFY9|A0A0B4KFY9_DROME Lamin C, isoform B OS=Drosophila melanogaster GN=LamC PE=4 SV=1	34	34	168740000	203420000	145890000	142700000	218500000	213530000	251260000	186790000	201030000	168560000	143770000	145250000	165187500	217520000	164652500	1.00325	1.32109	0.978864	0.0307977
tr|O97062|O97062_DROME Ccp84Ae OS=Drosophila melanogaster GN=Ccp84Ae PE=2 SV=1	2	2	0	0	3740700	0	3043500	0	3564400	4739500	0	0	0	0	935175	2836850	0	#DIV/0!	#DIV/0!	0.355918	0.0308
tr|Q9VB79|Q9VB79_DROME IP09473p OS=Drosophila melanogaster GN=CG14259 PE=2 SV=1	4	4	0	0	0	0	0	0	0	0	2964700	4346800	4723800	0	0	0	3008825	0	0	0.0308723	0.0308723
sp|Q9VNA5|PSB4_DROME Proteasome subunit beta type-4 OS=Drosophila melanogaster GN=Prosbeta7 PE=2 SV=1	9	9	31906000	27188000	46464000	45642000	36208000	31802000	30772000	40401000	36217000	48581000	50954000	47926000	37800000	34795750	45919500	0.82318	0.757755	0.216366	0.031093
tr|D3DMM4|D3DMM4_DROME MIP15217p OS=Drosophila melanogaster GN=mfas PE=1 SV=1;tr|Q86B97|Q86B97_DROME Midline fasciclin, isoform H OS=Drosophila melanogaster GN=mfas PE=1 SV=1;tr|Q9VGE9|Q9VGE9_DROME GH11519p OS=Drosophila melanogaster GN=mfas PE=1 SV=1;tr|Q	18	18	45014000	43515000	42821000	31218000	26524000	23342000	24314000	17539000	30109000	44353000	29586000	32155000	40642000	22929750	34050750	1.19357	0.673399	0.211148	0.0311535
tr|Q9VGF1|Q9VGF1_DROME CG3397 OS=Drosophila melanogaster GN=CG3397 PE=1 SV=1	5	5	0	0	0	0	0	7065900	7586100	10749000	0	0	0	0	0	6350250	0	#DIV/0!	#DIV/0!	#DIV/0!	0.0311557
tr|M9PDK5|M9PDK5_DROME Vacuolar H[+]-ATPase SFD subunit, isoform E OS=Drosophila melanogaster GN=VhaSFD PE=4 SV=1;sp|Q9V3J1|VATH_DROME V-type proton ATPase subunit H OS=Drosophila melanogaster GN=VhaSFD PE=2 SV=2	23	23	258720000	238730000	291740000	297430000	256650000	281540000	317940000	304970000	235690000	236250000	254150000	264410000	271655000	290275000	247625000	1.09704	1.17224	0.174079	0.0311673
tr|A0A0B4K6W2|A0A0B4K6W2_DROME Fat facets, isoform E OS=Drosophila melanogaster GN=faf PE=3 SV=1;tr|A0A0B4K7S0|A0A0B4K7S0_DROME Fat facets, isoform D OS=Drosophila melanogaster GN=faf PE=3 SV=1;sp|P55824|FAF_DROME Probable ubiquitin carboxyl-terminal hydro	18	18	8577700	9016300	11267000	11162000	0	8668200	7350900	11604000	0	0	0	0	10005750	6905775	0	#DIV/0!	#DIV/0!	7.57817e-06	0.0312213
tr|Q7KUK8|Q7KUK8_DROME CG9628, isoform A OS=Drosophila melanogaster GN=Dmel\CG9628 PE=1 SV=1	3	3	0	0	0	0	0	0	0	0	0	6708700	4276300	4942400	0	0	3981850	0	0	0.0312401	0.0312401
sp|P42283|LOLA1_DROME Longitudinals lacking protein, isoform G OS=Drosophila melanogaster GN=lola PE=1 SV=2;sp|P42284|LOLA2_DROME Longitudinals lacking protein, isoforms H/M/V OS=Drosophila melanogaster GN=lola PE=1 SV=2;sp|Q7KQZ4|LOLA3_DROME Longitudinals	8	2	0	6481600	4520900	4763800	0	7645000	0	5672000	9684700	9834400	8689200	7733600	3941575	3329250	8985475	0.438661	0.370515	0.0138746	0.0313729
tr|Q7KSS0|Q7KSS0_DROME FI03914p OS=Drosophila melanogaster GN=CG11870-RD PE=2 SV=1;tr|A0A0B4K6D8|A0A0B4K6D8_DROME Uncharacterized protein, isoform G OS=Drosophila melanogaster GN=CG43143 PE=4 SV=1;tr|Q0KI87|Q0KI87_DROME Uncharacterized protein, isoform A O	4	4	0	0	994020	0	0	0	0	0	0	1255800	799330	906010	248505	0	740285	0.335688	0	0.224866	0.0315704
tr|A0A0B4LGC6|A0A0B4LGC6_DROME Lethal (2) k09913, isoform G OS=Drosophila melanogaster GN=l(2)k09913 PE=1 SV=1;tr|Q8MLS7|Q8MLS7_DROME Lethal (2) k09913, isoform D OS=Drosophila melanogaster GN=l(2)k09913 PE=1 SV=1;tr|A0A0B4LG95|A0A0B4LG95_DROME Lethal (2)	11	11	137950000	119100000	129730000	126100000	111600000	99154000	89232000	83256000	111940000	108710000	126400000	136990000	128220000	95810500	121010000	1.05958	0.791757	0.382429	0.0316016
sp|Q9VPQ2|DJSHV_DROME DnaJ homolog shv OS=Drosophila melanogaster GN=shv PE=1 SV=1	10	10	0	0	11166000	11104000	13033000	0	0	0	12042000	14579000	10775000	13085000	5567500	3258250	12620250	0.441156	0.258176	0.0773972	0.0316073
tr|A0A0B4KEJ7|A0A0B4KEJ7_DROME Coronin OS=Drosophila melanogaster GN=coro PE=1 SV=1	16	1	16366000	14413000	13186000	23183000	20691000	20095000	17520000	21406000	22900000	22471000	24832000	29347000	16787000	19928000	24887500	0.674515	0.800723	0.0250122	0.0321221
tr|Q7JYK1|Q7JYK1_DROME RE10554p OS=Drosophila melanogaster GN=RpL40 PE=1 SV=1;sp|P18101|RL40_DROME Ubiquitin-60S ribosomal protein L40 OS=Drosophila melanogaster GN=RpL40 PE=1 SV=2	6	1	0	0	0	0	0	0	0	0	0	2562300	1722900	2880500	0	0	1791425	0	0	0.0321297	0.0321297
tr|Q9VN88|Q9VN88_DROME LD45836p OS=Drosophila melanogaster GN=Vps37B PE=1 SV=1	3	3	0	8008500	0	0	7636300	7246600	5990700	5787200	0	4612300	5303100	0	2002125	6665200	2478850	0.807683	2.68883	0.853033	0.0322392
sp|C0HK95|FAU_DROME Protein anoxia up-regulated OS=Drosophila melanogaster GN=fau PE=2 SV=1	8	7	22261000	41127000	22785000	21690000	111660000	90841000	141580000	97345000	91178000	78937000	59760000	60539000	26965750	110356500	72603500	0.371411	1.51999	0.00223705	0.0322447
tr|Q9I7J0|Q9I7J0_DROME CG5023 OS=Drosophila melanogaster GN=CG5023 PE=1 SV=1	9	9	47600000	62811000	66754000	66486000	70719000	75532000	63491000	73685000	44086000	60855000	63086000	59256000	60912750	70856750	56820750	1.07202	1.24702	0.5373	0.0323553
tr|A0A0B4LIF3|A0A0B4LIF3_DROME Negative elongation factor A, isoform C OS=Drosophila melanogaster GN=Nelf-A PE=4 SV=1;sp|Q86NP2|NELFA_DROME Negative elongation factor A OS=Drosophila melanogaster GN=Nelf-A PE=1 SV=2;tr|A0A0B4KGH5|A0A0B4KGH5_DROME Negative	5	5	0	0	0	0	5996100	4785500	6638400	3785600	3750600	0	3673900	0	0	5301400	1856125	0	2.85617	0.134009	0.0325946
tr|Q961V3|Q961V3_DROME CG2246, isoform D OS=Drosophila melanogaster GN=CG2246 PE=1 SV=1;tr|A0A0B4JD23|A0A0B4JD23_DROME CG2246, isoform J OS=Drosophila melanogaster GN=CG2246 PE=1 SV=1;tr|Q7KRU0|Q7KRU0_DROME CG2246, isoform C OS=Drosophila melanogaster GN=C	11	11	8735200	0	7514200	7993900	0	0	8143500	7607900	13143000	12658000	9333000	8722800	6060825	3937850	10964200	0.552783	0.359155	0.0797855	0.0326221
tr|X2JB48|X2JB48_DROME Stress-sensitive B, isoform E OS=Drosophila melanogaster GN=sesB PE=1 SV=1;sp|Q26365|ADT_DROME ADP,ATP carrier protein OS=Drosophila melanogaster GN=sesB PE=2 SV=4	29	29	7666700000	6404400000	7171900000	7093600000	7767100000	6951900000	7442300000	6597300000	6861700000	6279900000	5916700000	5983900000	7084150000	7189650000	6260550000	1.13155	1.14841	0.0503818	0.0329143
tr|Q9VVK7|Q9VVK7_DROME NUCB1 OS=Drosophila melanogaster GN=NUCB1 PE=1 SV=3	5	5	0	0	0	0	0	0	0	0	0	6370400	6514700	9931900	0	0	5704250	0	0	0.0331519	0.0331519
tr|E1JJS2|E1JJS2_DROME Rho GTPase activating protein at 19D, isoform B OS=Drosophila melanogaster GN=RhoGAP19D PE=1 SV=1;tr|M9NFH4|M9NFH4_DROME Rho GTPase activating protein at 19D, isoform C OS=Drosophila melanogaster GN=RhoGAP19D PE=1 SV=1;tr|Q9VRA6|Q9VR	2	2	0	0	0	0	2132700	2520700	0	3534700	0	0	0	0	0	2047025	0	#DIV/0!	#DIV/0!	#DIV/0!	0.0331651
tr|Q7KS34|Q7KS34_DROME Diacylglycerol kinase OS=Drosophila melanogaster GN=CG31140-RB PE=1 SV=2;tr|Q7KS35|Q7KS35_DROME Diacylglycerol kinase OS=Drosophila melanogaster GN=CG31140 PE=1 SV=1;tr|A0A0B4K716|A0A0B4K716_DROME Diacylglycerol kinase OS=Drosophila	19	19	47943000	42578000	40942000	36853000	44059000	50343000	59298000	40001000	31988000	40947000	32755000	36552000	42079000	48425250	35560500	1.18331	1.36177	0.0787082	0.0332786
tr|A0A0C4DHG2|A0A0C4DHG2_DROME Gelsolin, isoform J OS=Drosophila melanogaster GN=Gel PE=4 SV=1;sp|Q07171|GELS_DROME Gelsolin OS=Drosophila melanogaster GN=Gel PE=1 SV=2;tr|A0A0C4DHG6|A0A0C4DHG6_DROME Gelsolin, isoform L OS=Drosophila melanogaster GN=Gel PE	22	22	159500000	215290000	161540000	212800000	183630000	180770000	162120000	161980000	219970000	187320000	215720000	185150000	187282500	172125000	202040000	0.926958	0.851935	0.443229	0.0333208
tr|A0A0S0X7Z4|A0A0S0X7Z4_DROME Shaker, isoform T OS=Drosophila melanogaster GN=Sh PE=3 SV=1;sp|P08510|KCNAS_DROME Potassium voltage-gated channel protein Shaker OS=Drosophila melanogaster GN=Sh PE=1 SV=3;tr|M9PHG6|M9PHG6_DROME Shaker, isoform S OS=Drosophi	7	4	0	0	4863400	4792200	11965000	10676000	6108200	9682800	6888600	5397500	5996000	5933900	2413900	9608000	6054000	0.398728	1.58705	0.0434991	0.0334526
tr|A0A0B4LGZ0|A0A0B4LGZ0_DROME Unc-115a, isoform E OS=Drosophila melanogaster GN=Unc-115a PE=1 SV=1;tr|A0A0B4LI11|A0A0B4LI11_DROME Unc-115a, isoform F OS=Drosophila melanogaster GN=Unc-115a PE=1 SV=1;tr|Q9VH91|Q9VH91_DROME DUNC-115l OS=Drosophila melanogas	28	2	62458000	56826000	57109000	58061000	71634000	60008000	84259000	57964000	79093000	97568000	90878000	85594000	58613500	68466250	88283250	0.663925	0.775529	0.000370181	0.0335613
tr|Q9V3T2|Q9V3T2_DROME CG5254, isoform A OS=Drosophila melanogaster GN=EG:BACR19J1.2 PE=1 SV=1;tr|X2JA11|X2JA11_DROME CG5254, isoform B OS=Drosophila melanogaster GN=CG5254 PE=1 SV=1	5	5	22136000	21204000	21834000	20195000	12834000	0	13062000	0	16701000	16306000	17058000	16851000	21342250	6474000	16729000	1.27576	0.386993	5.51275e-05	0.0336941
tr|Q9I7R0|Q9I7R0_DROME GH04560p OS=Drosophila melanogaster GN=APT1 PE=1 SV=1;tr|C0PDF4|C0PDF4_DROME MIP06482p OS=Drosophila melanogaster GN=CG18815-RA PE=1 SV=1;tr|M9PEW1|M9PEW1_DROME Uncharacterized protein, isoform E OS=Drosophila melanogaster GN=anon-ES	9	9	261900000	348810000	306810000	302500000	306990000	313100000	350070000	258070000	257770000	255860000	243790000	260090000	305005000	307057500	254377500	1.19903	1.20709	0.0314825	0.0338601
sp|P07668|CLAT_DROME Choline O-acetyltransferase OS=Drosophila melanogaster GN=Cha PE=1 SV=3	27	27	163320000	158730000	142280000	133920000	157870000	145450000	182430000	134620000	126440000	132210000	123260000	123740000	149562500	155092500	126412500	1.18313	1.22688	0.0182244	0.0338807
tr|Q9VQB3|Q9VQB3_DROME CG3597, isoform A OS=Drosophila melanogaster GN=BVRA PE=1 SV=1;tr|M9PE54|M9PE54_DROME CG3597, isoform B OS=Drosophila melanogaster GN=BVRA PE=1 SV=1	6	6	0	0	0	0	0	0	0	0	7249200	6582000	4115600	0	0	0	4486700	0	0	0.0339524	0.0339524
tr|Q9VJ19|Q9VJ19_DROME RE25263p OS=Drosophila melanogaster GN=RpL30 PE=1 SV=1	5	5	59426000	56458000	71757000	53689000	53775000	53149000	59403000	63563000	63707000	68378000	61895000	68636000	60332500	57472500	65654000	0.918946	0.875385	0.264835	0.0339809
sp|P16378|GNAO_DROME G protein alpha o subunit OS=Drosophila melanogaster GN=Galphao PE=1 SV=1	17	14	610190000	507320000	595150000	581100000	645160000	671930000	824720000	590870000	530040000	512570000	578060000	543390000	573440000	683170000	541015000	1.05993	1.26276	0.270343	0.0339904
tr|Q9VHX9|Q9VHX9_DROME CD98 heavy chain, isoform A OS=Drosophila melanogaster GN=CD98hc PE=1 SV=1;tr|A0A0B4KFA6|A0A0B4KFA6_DROME CD98 heavy chain, isoform D OS=Drosophila melanogaster GN=CD98hc PE=1 SV=1	17	17	144050000	113510000	148610000	142820000	113950000	119310000	130150000	130800000	105200000	117850000	110200000	104420000	137247500	123552500	109417500	1.25435	1.12918	0.0176474	0.0340022
tr|Q9VB05|Q9VB05_DROME ALG-2 interacting protein X OS=Drosophila melanogaster GN=ALiX PE=1 SV=1	24	24	72930000	51248000	62008000	54411000	52872000	51319000	52207000	52923000	50973000	40068000	39817000	47688000	60149250	52330250	44636500	1.34754	1.17236	0.0318196	0.0341443
tr|Q8MT18|Q8MT18_DROME CG5028, isoform A OS=Drosophila melanogaster GN=CG5028 PE=1 SV=1;tr|A8JRB8|A8JRB8_DROME CG5028, isoform C OS=Drosophila melanogaster GN=CG5028-RC PE=1 SV=1;tr|A8JRC1|A8JRC1_DROME CG5028, isoform D OS=Drosophila melanogaster GN=CG5028	17	17	486250000	701900000	627750000	621490000	626430000	610720000	720520000	636290000	579760000	584300000	588590000	568830000	609347500	648490000	580370000	1.04993	1.11737	0.5444	0.0341486
tr|A1Z9J3|A1Z9J3_DROME Short stop, isoform H OS=Drosophila melanogaster GN=shot PE=1 SV=1	99	25	60647000	43807000	55509000	56734000	55053000	58057000	58708000	45983000	48430000	46486000	44092000	37431000	54174250	54450250	44109750	1.22817	1.23443	0.0597807	0.0341677
tr|Q95RR6|Q95RR6_DROME LD15002p OS=Drosophila melanogaster GN=Pur-alpha PE=1 SV=1;tr|Q9V4D9|Q9V4D9_DROME Purine-rich binding protein-alpha, isoform B OS=Drosophila melanogaster GN=Pur-alpha PE=4 SV=2;tr|F3YDK4|F3YDK4_DROME Purine-rich binding protein-alpha	14	14	90660000	91474000	71796000	73254000	63329000	81398000	79845000	51212000	43608000	52298000	52150000	45573000	81796000	68946000	48407250	1.68975	1.42429	0.00121056	0.034267
sp|P29829|GBB2_DROME Guanine nucleotide-binding protein subunit beta-2 OS=Drosophila melanogaster GN=Gbeta76C PE=1 SV=3	23	23	833910000	1113200000	1135600000	1008700000	1461400000	1594900000	1745600000	1398800000	1166000000	1330900000	1278000000	1414600000	1022852500	1550175000	1297375000	0.788402	1.19485	0.0190093	0.0345404
tr|Q9VG81|Q9VG81_DROME CG5167 OS=Drosophila melanogaster GN=CG5167 PE=1 SV=1	15	15	47911000	36650000	34532000	36588000	40033000	40606000	33937000	54408000	59293000	54527000	55329000	50673000	38920250	42246000	54955500	0.708214	0.768731	0.00383663	0.0346471
tr|Q9VD29|Q9VD29_DROME RE74312p OS=Drosophila melanogaster GN=Sar1 PE=1 SV=1	10	10	183220000	130750000	130520000	129930000	132130000	129010000	128290000	123290000	126130000	114540000	110440000	100380000	143605000	128180000	112872500	1.27228	1.13562	0.0742636	0.0347543
tr|Q95U30|Q95U30_DROME Alpha-Esterase-5, isoform A OS=Drosophila melanogaster GN=alpha-Est5 PE=1 SV=1;tr|A0A0B4K6V8|A0A0B4K6V8_DROME Alpha-Esterase-5, isoform B OS=Drosophila melanogaster GN=alpha-Est5 PE=1 SV=1	7	6	0	0	0	0	0	0	0	0	0	5113000	5450200	3047600	0	0	3402700	0	0	0.0347829	0.0347829
tr|A1Z7P1|A1Z7P1_DROME Phosphomannomutase 45A OS=Drosophila melanogaster GN=Pmm45A PE=1 SV=1	9	9	0	0	0	0	9539700	9948800	10692000	9485000	9567200	8768000	7330600	7637900	0	9916375	8325925	0	1.19102	3.61986e-06	0.0350708
tr|A0A0B4K6D2|A0A0B4K6D2_DROME Uncharacterized protein, isoform B OS=Drosophila melanogaster GN=CG16817 PE=1 SV=1;sp|Q9VH95|YC17_DROME Uncharacterized protein CG16817 OS=Drosophila melanogaster GN=CG16817 PE=1 SV=1	10	10	62189000	63480000	56774000	46662000	52088000	47774000	37972000	43908000	35067000	29753000	29906000	41976000	57276250	45435500	34175500	1.67594	1.32948	0.00292248	0.0351136
sp|Q95029|CATL_DROME Cathepsin L OS=Drosophila melanogaster GN=Cp1 PE=2 SV=2;tr|A0A0B4JD48|A0A0B4JD48_DROME Cysteine proteinase-1, isoform D OS=Drosophila melanogaster GN=Cp1 PE=1 SV=1	13	13	62651000	78799000	54746000	56139000	56272000	54837000	59265000	50532000	85289000	76934000	60315000	64009000	63083750	55226500	71636750	0.880606	0.770924	0.325464	0.0351609
tr|Q9V405|Q9V405_DROME 26S proteasome regulatory complex subunit p48A OS=Drosophila melanogaster GN=Rpt3 PE=1 SV=1	15	15	28402000	44905000	38322000	31216000	30594000	32286000	28398000	23079000	35224000	31717000	37894000	35185000	35711250	28589250	35005000	1.02018	0.816719	0.862885	0.0351672
tr|A0A0B4JCU8|A0A0B4JCU8_DROME 3-hydroxyisobutyrate dehydrogenase OS=Drosophila melanogaster GN=CG15093 PE=1 SV=1;sp|Q9V8M5|3HIDH_DROME Probable 3-hydroxyisobutyrate dehydrogenase, mitochondrial OS=Drosophila melanogaster GN=CG15093 PE=2 SV=2	12	12	109110000	111090000	160280000	148060000	114740000	107610000	51605000	186390000	160000000	210540000	200230000	223550000	132135000	115086250	198580000	0.665399	0.579546	0.0125225	0.0353121
tr|Q9VGT0|Q9VGT0_DROME UDP-glucuronosyltransferase OS=Drosophila melanogaster GN=Ugt35b PE=2 SV=1	11	11	158720000	136790000	160070000	187430000	95004000	90464000	130550000	85619000	172710000	146000000	133040000	117680000	160752500	100409250	142357500	1.12922	0.705332	0.283005	0.0353363
tr|Q6NMY2|Q6NMY2_DROME CG8343 OS=Drosophila melanogaster GN=BEST:GH10831 PE=2 SV=1	4	4	63815000	114970000	101380000	73630000	52741000	53232000	77214000	57777000	33276000	20030000	52304000	39626000	88448750	60241000	36309000	2.436	1.65912	0.00878226	0.0354266
tr|Q7K3E2|Q7K3E2_DROME CG5080, isoform A OS=Drosophila melanogaster GN=CT16297 PE=1 SV=1	22	22	42150000	93705000	69590000	58751000	67636000	58255000	29034000	44595000	17038000	21523000	36022000	24140000	66049000	49880000	24680750	2.67613	2.02101	0.011593	0.0355718
tr|Q9VMV5|Q9VMV5_DROME Viking, isoform A OS=Drosophila melanogaster GN=vkg PE=1 SV=1	7	7	0	0	0	0	0	6109400	9063800	5177900	0	0	0	0	0	5087775	0	#DIV/0!	#DIV/0!	#DIV/0!	0.0357805
tr|Q5U117|Q5U117_DROME Enigma OS=Drosophila melanogaster GN=Egm PE=1 SV=1	16	16	42829000	41045000	40503000	34142000	32933000	32403000	36418000	31007000	28241000	29816000	31525000	27653000	39629750	33190250	29308750	1.35215	1.13243	0.00257764	0.0358893
sp|Q9VG08|YELF2_DROME L-dopachrome tautomerase yellow-f2 OS=Drosophila melanogaster GN=yellow-f2 PE=1 SV=2	6	6	5129400	4820600	4905500	5347200	0	5957300	0	0	7502800	5181200	5170800	5265800	5050675	1489325	5780150	0.873797	0.257662	0.260098	0.0361521
tr|Q8T0Q4|Q8T0Q4_DROME GH13992p OS=Drosophila melanogaster GN=shrb PE=1 SV=1	9	9	64845000	83895000	51492000	58182000	52713000	54736000	57023000	38446000	46766000	34420000	30048000	29227000	64603500	50729500	35115250	1.83976	1.44466	0.0106677	0.0364903
tr|Q9VU92|Q9VU92_DROME CG8757 OS=Drosophila melanogaster GN=Dmel\CG8757 PE=3 SV=2	5	5	0	0	11406000	11400000	18113000	31425000	16389000	26622000	14632000	11481000	13092000	14444000	5701500	23137250	13412250	0.425096	1.72508	0.0622025	0.0365298
tr|Q960M4|Q960M4_DROME LD45324p OS=Drosophila melanogaster GN=Prx5 PE=1 SV=1	11	11	408990000	494030000	435750000	399870000	469750000	453710000	411810000	425600000	529790000	455710000	500850000	490120000	434660000	440217500	494117500	0.879669	0.890917	0.0633248	0.0369394
tr|B6IDV6|B6IDV6_DROME PDGF-and VEGF-receptor related, isoform G OS=Drosophila melanogaster GN=Pvr PE=1 SV=1;tr|E1JHB8|E1JHB8_DROME PDGF-and VEGF-receptor related, isoform H OS=Drosophila melanogaster GN=Pvr PE=1 SV=1;tr|Q7KTI7|Q7KTI7_DROME PDGF-and VEGF-r	10	10	7109400	0	0	7747500	6754700	8633700	7499100	5726200	0	0	5777400	4949900	3714225	7153425	2681825	1.38496	2.66737	0.710663	0.0369484
tr|Q9VI66|Q9VI66_DROME GH28833p OS=Drosophila melanogaster GN=CG2640 PE=2 SV=2	9	9	49743000	53572000	66438000	60756000	56213000	58289000	58743000	48526000	51692000	46938000	48626000	44992000	57627250	55442750	48062000	1.19902	1.15357	0.05311	0.0369639
sp|Q24154|RL29_DROME 60S ribosomal protein L29 OS=Drosophila melanogaster GN=RpL29 PE=1 SV=1	4	4	0	0	12411000	0	0	0	0	0	30627000	17370000	0	19744000	3102750	0	16935250	0.183213	0	0.0977367	0.0369683
sp|Q9W0Y1|TINA1_DROME Troponin C-akin-1 protein OS=Drosophila melanogaster GN=Tina-1 PE=2 SV=1;tr|Q2PE12|Q2PE12_DROME GEO10659p1 OS=Drosophila melanogaster GN=Tina-1 PE=1 SV=1	8	8	26414000	27565000	25555000	26486000	23804000	23531000	26553000	20439000	15195000	14643000	21046000	20702000	26505000	23581750	17896500	1.48102	1.31767	0.00283365	0.0370549
tr|A0A0B4LGZ5|A0A0B4LGZ5_DROME Ribosomal protein L11, isoform B OS=Drosophila melanogaster GN=RpL11 PE=1 SV=1;sp|P46222|RL11_DROME 60S ribosomal protein L11 OS=Drosophila melanogaster GN=RpL11 PE=1 SV=2	9	9	112000000	95608000	87746000	82275000	83094000	87368000	90666000	74002000	97712000	105230000	90178000	93714000	94407250	83782500	96708500	0.976204	0.866341	0.761138	0.0371114
sp|P91938|TRXR1_DROME Thioredoxin reductase 1, mitochondrial OS=Drosophila melanogaster GN=Trxr-1 PE=1 SV=2	19	19	108570000	138270000	147840000	138920000	186100000	192040000	186260000	187180000	186350000	218840000	224550000	235320000	133400000	187895000	216265000	0.616836	0.868818	0.000882214	0.0371265
sp|Q9W2U4|PP4R2_DROME Serine/threonine-protein phosphatase 4 regulatory subunit 2 OS=Drosophila melanogaster GN=PPP4R2r PE=1 SV=2;tr|M9PGT6|M9PGT6_DROME Protein phosphatase 4 regulatory subunit 2-related protein, isoform D OS=Drosophila melanogaster GN=PPP	8	8	0	0	0	0	0	0	0	0	0	1534200	1344800	2386400	0	0	1316350	0	0	0.0372367	0.0372367
tr|Q9VHC7|Q9VHC7_DROME FI21236p1 OS=Drosophila melanogaster GN=rump PE=1 SV=1	10	10	0	17337000	19408000	16987000	22075000	22676000	19039000	19041000	17758000	18102000	18851000	16950000	13433000	20707750	17915250	0.749808	1.15587	0.360315	0.0372614
sp|P48555|RALA_DROME Ras-related protein Ral-a OS=Drosophila melanogaster GN=Rala PE=1 SV=2;tr|Q962I2|Q962I2_DROME RAL2 OS=Drosophila melanogaster GN=Rala PE=1 SV=1	7	7	46305000	37202000	47304000	43851000	46503000	40746000	42883000	44210000	41488000	38659000	39348000	34346000	43665500	43585500	38460250	1.13534	1.13326	0.104419	0.0372699
tr|Q9W0B8|Q9W0B8_DROME Coatomer subunit alpha OS=Drosophila melanogaster GN=alphaCOP PE=1 SV=1	35	35	114030000	91199000	102070000	105630000	80058000	76281000	62335000	73495000	68282000	60539000	56475000	51622000	103232250	73042250	59229500	1.74292	1.23321	0.000299435	0.037546
tr|Q9VED8|Q9VED8_DROME Deoxyribonuclease II OS=Drosophila melanogaster GN=DNaseII PE=1 SV=1	11	11	0	12067000	10399000	12804000	18152000	19528000	15519000	16433000	11509000	11806000	12967000	16966000	8817500	17408000	13312000	0.662372	1.30769	0.214269	0.037765
tr|Q9Y168|Q9Y168_DROME BcDNA.GH02384 OS=Drosophila melanogaster GN=BcDNA.GH02384 PE=2 SV=1;tr|Q9I7L9|Q9I7L9_DROME Uncharacterized protein, isoform A OS=Drosophila melanogaster GN=38C.53 PE=4 SV=2	5	5	0	0	4279000	0	3865300	0	0	0	3123000	3755400	3665600	3701500	1069750	966325	3561375	0.300376	0.271335	0.060484	0.0377843
tr|M9NH46|M9NH46_DROME Mind-meld, isoform E OS=Drosophila melanogaster GN=mmd PE=4 SV=1;tr|M9NDY9|M9NDY9_DROME Mind-meld, isoform G OS=Drosophila melanogaster GN=mmd PE=4 SV=1;tr|M9PH86|M9PH86_DROME Mind-meld, isoform I OS=Drosophila melanogaster GN=mmd PE	18	1	12435000	13190000	11935000	0	23368000	21836000	26886000	17286000	16679000	18028000	15019000	17447000	9390000	22344000	16793250	0.559153	1.33053	0.060439	0.0380075
sp|P15425|CYPR_DROME Peptidyl-prolyl cis-trans isomerase, rhodopsin-specific isozyme OS=Drosophila melanogaster GN=ninaA PE=1 SV=1	3	3	0	0	0	0	6481200	0	4836700	9256800	0	0	0	0	0	5143675	0	#DIV/0!	#DIV/0!	#DIV/0!	0.0381004
tr|Q9VQD8|Q9VQD8_DROME Actin-related protein 2/3 complex subunit 5 OS=Drosophila melanogaster GN=Arpc5 PE=1 SV=1	4	4	0	0	0	0	0	0	0	0	3473700	0	6348900	6806400	0	0	4157250	0	0	0.0381168	0.0381168
tr|Q9VXK7|Q9VXK7_DROME LD31474p OS=Drosophila melanogaster GN=ND-20 PE=2 SV=1	5	3	70724000	61442000	65418000	50843000	62352000	53522000	62494000	60906000	48770000	50558000	57777000	51550000	62106750	59818500	52163750	1.19061	1.14674	0.0759174	0.0382033
tr|Q9V9W4|Q9V9W4_DROME CG1774, isoform A OS=Drosophila melanogaster GN=CG1774 PE=1 SV=1	9	9	0	0	0	0	21182000	0	0	18619000	25346000	27230000	22852000	26237000	0	9950250	25416250	0	0.391492	1.66263e-07	0.0382131
tr|Q8MLS1|Q8MLS1_DROME 5-formyltetrahydrofolate cyclo-ligase OS=Drosophila melanogaster GN=CG34424 PE=3 SV=1	9	9	18901000	28763000	18735000	0	46491000	47081000	44981000	46851000	79435000	62602000	51614000	56166000	16599750	46351000	62454250	0.265791	0.742159	0.00173076	0.0387878
tr|Q58CJ5|Q58CJ5_DROME GH01093p OS=Drosophila melanogaster GN=sals PE=1 SV=1;tr|Q9VGN4|Q9VGN4_DROME Sarcomere length short, isoform B OS=Drosophila melanogaster GN=sals PE=1 SV=2	8	8	0	7705500	0	0	0	0	0	0	6597500	4605200	3387000	0	1926375	0	3647425	0.528147	0	0.495436	0.038796
tr|Q960D4|Q960D4_DROME CG4199, isoform B OS=Drosophila melanogaster GN=EG:22E5.5 PE=1 SV=1;tr|O77266|O77266_DROME CG4199, isoform A OS=Drosophila melanogaster GN=CG4199 PE=1 SV=3	19	19	72141000	68910000	58117000	62928000	47286000	50919000	52261000	38352000	41571000	38743000	34924000	37543000	65524000	47204500	38195250	1.7155	1.23587	0.00020201	0.0389361
tr|A8DZ14|A8DZ14_DROME FI17828p1 OS=Drosophila melanogaster GN=Fas3 PE=2 SV=1;tr|X2J6N7|X2J6N7_DROME Fasciclin 3, isoform F OS=Drosophila melanogaster GN=Fas3 PE=4 SV=1;tr|Q8INX7|Q8INX7_DROME Fasciclin 3, isoform C OS=Drosophila melanogaster GN=Fas3 PE=4 S	7	1	37764000	34044000	29235000	31236000	34743000	29398000	32327000	27776000	27680000	27133000	25107000	20282000	33069750	31061000	25050500	1.32012	1.23994	0.0184432	0.039098
tr|Q9VLP2|Q9VLP2_DROME CG7781, isoform A OS=Drosophila melanogaster GN=Dmel\CG7781 PE=1 SV=1	6	6	10696000	0	15550000	15479000	10727000	14782000	14557000	16363000	6405000	10415000	10325000	11792000	10431250	14107250	9734250	1.0716	1.44924	0.861846	0.0393217
tr|Q7KN94|Q7KN94_DROME Putative uncharacterized protein OS=Drosophila melanogaster GN=wal PE=1 SV=1	16	16	301370000	457230000	403790000	410570000	384880000	393630000	358010000	417140000	441240000	423420000	472560000	408980000	393240000	388415000	436550000	0.90079	0.889738	0.269297	0.0394161
tr|A4V3W2|A4V3W2_DROME Shaggy, isoform C OS=Drosophila melanogaster GN=sgg PE=1 SV=1;sp|P18431|SGG_DROME Protein kinase shaggy OS=Drosophila melanogaster GN=sgg PE=1 SV=3;tr|A4V3W1|A4V3W1_DROME Shaggy, isoform J OS=Drosophila melanogaster GN=sgg PE=1 SV=1;	13	12	110660000	114020000	128040000	123440000	130010000	128910000	121310000	104020000	106400000	106120000	91408000	106380000	119040000	121062500	102577000	1.16049	1.18021	0.0241097	0.0397212
sp|Q8SY96|NFU1_DROME NFU1 iron-sulfur cluster scaffold homolog, mitochondrial OS=Drosophila melanogaster GN=CG32500 PE=2 SV=1	7	7	0	0	0	11537000	12922000	16742000	8071300	0	0	0	0	0	2884250	9433825	0	#DIV/0!	#DIV/0!	0.355918	0.0399663
tr|E1JIJ5|E1JIJ5_DROME Vacuolar H[+]-ATPase 55kD subunit, isoform C OS=Drosophila melanogaster GN=Vha55 PE=1 SV=1;sp|P31409|VATB_DROME V-type proton ATPase subunit B OS=Drosophila melanogaster GN=Vha55 PE=2 SV=1	23	23	1414100000	1514700000	1631400000	1441400000	1472300000	1448500000	1457100000	1674900000	1155000000	1426700000	1313300000	1339100000	1500400000	1513200000	1308525000	1.14663	1.15642	0.042224	0.0399781
tr|A1Z9M5|A1Z9M5_DROME Uncharacterized protein OS=Drosophila melanogaster GN=CG30069 PE=1 SV=1	21	21	9711100	9500100	6862600	0	6703800	0	0	7253100	14657000	11214000	8890200	6717300	6518450	3489225	10369625	0.62861	0.336485	0.222898	0.0401876
sp|Q9VMT5|C28D1_DROME Probable cytochrome P450 28d1 OS=Drosophila melanogaster GN=Cyp28d1 PE=2 SV=1	29	29	663350000	528220000	825630000	800650000	306100000	297810000	266600000	302200000	257510000	262490000	263300000	281110000	704462500	293177500	266102500	2.64734	1.10175	0.000708875	0.0403843
tr|B7YZI0|B7YZI0_DROME Vacuolar H[+] ATPase 44kD subunit, isoform F OS=Drosophila melanogaster GN=Vha44 PE=1 SV=1;sp|Q9V7N5|VATC_DROME V-type proton ATPase subunit C OS=Drosophila melanogaster GN=Vha44 PE=2 SV=5	27	27	307840000	328490000	280170000	259030000	288030000	303160000	363500000	264870000	264070000	252450000	241720000	226900000	293882500	304890000	246285000	1.19326	1.23796	0.0324727	0.0404075
tr|M9PDX8|M9PDX8_DROME Nervana 3, isoform E OS=Drosophila melanogaster GN=nrv3 PE=1 SV=1	16	1	671700000	814110000	1017700000	1148400000	1294000000	1294300000	1448700000	1257200000	936880000	1123700000	1259800000	1147400000	912977500	1323550000	1116945000	0.817388	1.18497	0.154485	0.0404979
tr|Q76NQ0|Q76NQ0_DROME Dolichyl-diphosphooligosaccharide--protein glycosyltransferase subunit 1 OS=Drosophila melanogaster GN=Dmel\CG33303 PE=1 SV=1	10	10	47180000	36114000	58185000	53650000	44075000	45916000	45225000	50958000	38526000	38686000	45099000	41363000	48782250	46543500	40918500	1.19218	1.13747	0.168955	0.0405726
sp|Q9VE00|C12A4_DROME Probable cytochrome P450 12a4, mitochondrial OS=Drosophila melanogaster GN=Cyp12a4 PE=2 SV=2	11	9	17704000	23684000	14591000	17175000	20096000	19008000	19951000	16001000	14929000	17721000	10994000	9219000	18288500	18764000	13215750	1.38384	1.41982	0.111007	0.0411498
tr|A0A0B4K686|A0A0B4K686_DROME Uncharacterized protein, isoform F OS=Drosophila melanogaster GN=CG42613 PE=4 SV=1;tr|A0A0B4K6C8|A0A0B4K6C8_DROME Uncharacterized protein, isoform G OS=Drosophila melanogaster GN=CG42613 PE=4 SV=1;tr|Q9VE20|Q9VE20_DROME Uncha	12	12	10254000	0	9004600	8610500	9550700	9086100	11319000	12318000	8661900	9294200	6550800	7814400	6967275	10568450	8080325	0.862252	1.30792	0.66207	0.0412427
tr|Q7JQR3|Q7JQR3_DROME Sulfhydryl oxidase OS=Drosophila melanogaster GN=CG4670 PE=1 SV=1	15	15	0	0	0	0	13335000	12236000	0	0	32442000	14194000	17211000	18525000	0	6392750	20593000	0	0.310433	0.00226172	0.0412935
tr|X2JEB6|X2JEB6_DROME Imaginal disc growth factor 4, isoform C OS=Drosophila melanogaster GN=Idgf4 PE=1 SV=1;sp|Q9W303|IDGF4_DROME Chitinase-like protein Idgf4 OS=Drosophila melanogaster GN=Idgf4 PE=2 SV=1	24	23	454640000	538290000	426200000	418260000	452320000	429580000	343300000	344170000	493970000	467400000	523900000	436350000	459347500	392342500	480405000	0.956167	0.816691	0.549312	0.0413292
tr|A0A0B4JD46|A0A0B4JD46_DROME CG3800, isoform B OS=Drosophila melanogaster GN=CNBP PE=2 SV=1;sp|Q8T8R1|Y3800_DROME CCHC-type zinc finger protein CG3800 OS=Drosophila melanogaster GN=CG3800 PE=1 SV=1	5	5	0	0	0	0	0	0	0	0	0	9961000	10483000	18305000	0	0	9687250	0	0	0.0416149	0.0416149
sp|Q9VV36|RETIN_DROME Retinin OS=Drosophila melanogaster GN=retinin PE=1 SV=2	6	6	728610000	778690000	521510000	544670000	857720000	391280000	677200000	463490000	342420000	337110000	291080000	320210000	643370000	597422500	322705000	1.99368	1.8513	0.00276066	0.0418224
tr|A1Z729|A1Z729_DROME CG2064 OS=Drosophila melanogaster GN=CG2064 PE=1 SV=1	9	7	35242000	16356000	22073000	23357000	16147000	14600000	21798000	11991000	10013000	11893000	9755000	10974000	24257000	16134000	10658750	2.27578	1.51369	0.0144299	0.0423209
tr|A4V449|A4V449_DROME NADH dehydrogenase (Ubiquinone) 75 kDa subunit, isoform B OS=Drosophila melanogaster GN=ND-75 PE=1 SV=1;sp|Q94511|NDUS1_DROME NADH-ubiquinone oxidoreductase 75 kDa subunit, mitochondrial OS=Drosophila melanogaster GN=ND-75 PE=2 SV=3	36	36	656870000	660800000	796520000	783150000	831190000	775430000	827890000	710700000	682770000	681060000	707020000	745730000	724335000	786302500	704145000	1.02867	1.11668	0.638381	0.0425881
tr|M9NG50|M9NG50_DROME Moesin, isoform L OS=Drosophila melanogaster GN=Moe PE=1 SV=1;sp|P46150|MOEH_DROME Moesin/ezrin/radixin homolog 1 OS=Drosophila melanogaster GN=Moe PE=1 SV=2;tr|M9PHG2|M9PHG2_DROME Moesin, isoform M OS=Drosophila melanogaster GN=Moe	37	1	206700000	178260000	178530000	175890000	146220000	147670000	175660000	147190000	212260000	205020000	173230000	165530000	184845000	154185000	189010000	0.977964	0.81575	0.770695	0.0426599
tr|B7Z0W9|B7Z0W9_DROME Uncharacterized protein, isoform D OS=Drosophila melanogaster GN=CG42265 PE=1 SV=2;tr|A0A0S0X6R3|A0A0S0X6R3_DROME Uncharacterized protein, isoform F OS=Drosophila melanogaster GN=CG42265 PE=1 SV=1;tr|B7Z0X0|B7Z0X0_DROME Uncharacteriz	10	10	17795000	0	16811000	0	16504000	0	17929000	13083000	21670000	33390000	26280000	19017000	8651500	11879000	25089250	0.344829	0.47347	0.0318877	0.0428852
tr|Q9VXY3|Q9VXY3_DROME Dihydrolipoamide acetyltransferase component of pyruvate dehydrogenase complex OS=Drosophila melanogaster GN=CG5599 PE=1 SV=1	12	12	37240000	47722000	35377000	36732000	35807000	39050000	31926000	32441000	44846000	51742000	42707000	36425000	39267750	34806000	43930000	0.893871	0.792306	0.314799	0.0429853
tr|O77434|O77434_DROME EG:34F3.8 protein OS=Drosophila melanogaster GN=Sec22 PE=1 SV=2;tr|M9PGI6|M9PGI6_DROME Sec22 ortholog, isoform B OS=Drosophila melanogaster GN=Sec22 PE=1 SV=1	7	7	34120000	30269000	32132000	38826000	25640000	22568000	19517000	30280000	16313000	14259000	21579000	17607000	33836750	24501250	17439500	1.94024	1.40493	0.000483604	0.04332
sp|Q9VUY9|PGM_DROME Phosphoglucomutase OS=Drosophila melanogaster GN=Pgm PE=1 SV=1	23	23	143450000	138030000	133900000	157130000	142610000	144820000	154970000	140400000	202630000	158800000	156510000	179160000	143127500	145700000	174275000	0.821274	0.836035	0.0393508	0.0435116
tr|E4NKG1|E4NKG1_DROME Caprin, isoform B OS=Drosophila melanogaster GN=Capr PE=1 SV=1;sp|Q9I7D3|CAPR1_DROME Caprin homolog OS=Drosophila melanogaster GN=Capr PE=1 SV=1	10	10	0	0	0	0	12413000	10763000	10346000	9081200	10332000	7502000	6980500	7080300	0	10650800	7973700	0	1.33574	5.66112e-05	0.0435874
tr|Q9VTZ5|Q9VTZ5_DROME LD22449p OS=Drosophila melanogaster GN=Tsf2 PE=1 SV=1	22	22	33390000	31818000	40393000	35945000	50591000	49509000	53635000	38026000	32433000	40790000	40964000	37264000	35386500	47940250	37862750	0.934599	1.26616	0.401042	0.0438183
tr|Q8IMI7|Q8IMI7_DROME Ribosomal protein S7, isoform E OS=Drosophila melanogaster GN=RpS7 PE=1 SV=2;sp|Q9VA91|RS7_DROME 40S ribosomal protein S7 OS=Drosophila melanogaster GN=RpS7 PE=1 SV=1	13	13	111160000	156870000	122360000	124240000	130720000	114830000	121110000	114840000	148160000	144370000	120100000	145260000	128657500	120375000	139472500	0.922458	0.863073	0.394557	0.0439495
tr|A0A0B4LFD9|A0A0B4LFD9_DROME GEO04460p1 OS=Drosophila melanogaster GN=RpS23 PE=2 SV=1;sp|Q8T3U2|RS23_DROME 40S ribosomal protein S23 OS=Drosophila melanogaster GN=RpS23 PE=1 SV=1	8	8	39014000	36696000	40483000	30697000	33985000	32285000	27838000	28135000	34111000	35807000	39697000	48265000	36722500	30560750	39470000	0.93039	0.774278	0.499189	0.0440292
tr|M9NEL1|M9NEL1_DROME Serine/threonine-protein phosphatase OS=Drosophila melanogaster GN=CanA-14F PE=3 SV=1;sp|Q9VXF1|PP2B3_DROME Serine/threonine-protein phosphatase 2B catalytic subunit 3 OS=Drosophila melanogaster GN=CanA-14F PE=1 SV=4	24	12	242990000	259300000	183070000	197370000	199960000	186900000	210090000	179570000	185760000	173620000	155810000	167770000	220682500	194130000	170740000	1.29251	1.13699	0.040423	0.0441554
tr|O76742|O76742_DROME CG5915 protein OS=Drosophila melanogaster GN=Rab7 PE=1 SV=1	10	10	44853000	40004000	43359000	43707000	43939000	37865000	40525000	42181000	37592000	37634000	38646000	37164000	42980750	41127500	37759000	1.13829	1.08921	0.00301102	0.0444409
tr|E2QCL8|E2QCL8_DROME Peptidylglycine-alpha-hydroxylating monooxygenase, isoform B OS=Drosophila melanogaster GN=Phm PE=1 SV=1;sp|O01404|PHM_DROME Peptidylglycine alpha-hydroxylating monooxygenase OS=Drosophila melanogaster GN=Phm PE=1 SV=2	6	6	14487000	12871000	12380000	0	9100900	12104000	9604300	10407000	7806200	8564800	0	0	9934500	10304050	4092750	2.42734	2.51763	0.203688	0.044838
tr|Q9VSC5|Q9VSC5_DROME CG8209 OS=Drosophila melanogaster GN=anon-WO0172774.138 PE=1 SV=1	10	10	42709000	39394000	39763000	39985000	31105000	44442000	30257000	33200000	21030000	26727000	28618000	25620000	40462750	34751000	25498750	1.58685	1.36285	0.000155589	0.0449403
tr|A0A0B4LGD3|A0A0B4LGD3_DROME Kazachoc, isoform G OS=Drosophila melanogaster GN=kcc PE=1 SV=1;tr|Q8MKK5|Q8MKK5_DROME GH09271p OS=Drosophila melanogaster GN=kcc PE=1 SV=1	34	3	775370000	805520000	681120000	667530000	638860000	586630000	782760000	584810000	557070000	526010000	524160000	503530000	732385000	648265000	527692500	1.3879	1.22849	0.00126395	0.0452697
tr|M9NDT7|M9NDT7_DROME Disabled, isoform C OS=Drosophila melanogaster GN=Dab PE=4 SV=1;tr|M9NG14|M9NG14_DROME Disabled, isoform E OS=Drosophila melanogaster GN=Dab PE=4 SV=1;tr|M9PI84|M9PI84_DROME Disabled, isoform H OS=Drosophila melanogaster GN=Dab PE=4	16	16	11118000	20311000	10528000	15115000	16027000	16201000	21220000	13387000	14490000	9867500	10882000	12289000	14268000	16708750	11882125	1.2008	1.40621	0.371256	0.0454829
tr|Q9W4A6|Q9W4A6_DROME RE56564p OS=Drosophila melanogaster GN=CG11473 PE=1 SV=1	19	6	329730000	338400000	298800000	321620000	363370000	394900000	511410000	341070000	299720000	326310000	304190000	292610000	322137500	402687500	305707500	1.05374	1.31723	0.192229	0.0456588
tr|Q9VSK4|Q9VSK4_DROME CG6983, isoform A OS=Drosophila melanogaster GN=Dmel\CG6983 PE=1 SV=1	7	7	44613000	43285000	46087000	44331000	35792000	31927000	37652000	45338000	49066000	57026000	39439000	51867000	44579000	37677250	49349500	0.903332	0.763478	0.248931	0.0457139
tr|E1JGN7|E1JGN7_DROME Heterogeneous nuclear ribonucleoprotein K, isoform E OS=Drosophila melanogaster GN=HnRNP-K PE=1 SV=1;tr|A1ZBW1|A1ZBW1_DROME Heterogeneous nuclear ribonucleoprotein K, isoform A OS=Drosophila melanogaster GN=HnRNP-K PE=1 SV=1;tr|A1ZBW	11	11	18718000	25808000	21284000	17451000	18635000	22595000	25358000	26536000	17815000	21598000	14995000	15439000	20815250	23281000	17461750	1.19205	1.33326	0.209361	0.0457504
sp|Q9VMW7|ITPA_DROME Inosine triphosphate pyrophosphatase OS=Drosophila melanogaster GN=CG8891 PE=2 SV=1	6	6	25035000	22516000	0	0	14856000	16479000	16302000	15781000	0	0	12308000	13470000	11887750	15854500	6444500	1.84463	2.46016	0.512826	0.0457803
sp|Q9V3H2|PSDE_DROME 26S proteasome non-ATPase regulatory subunit 14 OS=Drosophila melanogaster GN=Rpn11 PE=1 SV=1	5	5	25482000	0	19805000	16497000	0	0	20923000	0	18236000	17477000	17802000	20351000	15446000	5230750	18466500	0.836434	0.283256	0.6034	0.045827
tr|Q9W3X7|Q9W3X7_DROME NADH dehydrogenase [ubiquinone] 1 beta subcomplex subunit 8, mitochondrial OS=Drosophila melanogaster GN=ND-ASHI PE=1 SV=1	12	12	202480000	236080000	192840000	175310000	191420000	170380000	170050000	166580000	164310000	153230000	140550000	161960000	201677500	174607500	155012500	1.30104	1.12641	0.0150921	0.0460574
tr|Q9VRD4|Q9VRD4_DROME CG1532, isoform A OS=Drosophila melanogaster GN=CG1532 PE=1 SV=1	9	9	48323000	49346000	44266000	50024000	33886000	33370000	31057000	26098000	51731000	42441000	34744000	37156000	47989750	31102750	41518000	1.15588	0.749139	0.155007	0.0464267
tr|Q9VAY2|Q9VAY2_DROME Glycoprotein 93 OS=Drosophila melanogaster GN=Gp93 PE=1 SV=1	34	34	260280000	247480000	203960000	204610000	184970000	172910000	185410000	146620000	163370000	143410000	133240000	137040000	229082500	172477500	144265000	1.58793	1.19556	0.00184194	0.0467022
tr|D3DMP0|D3DMP0_DROME RE60235p OS=Drosophila melanogaster GN=SelR PE=1 SV=1	6	3	8786000	10618000	8333000	7047000	8414000	6697300	0	0	9497400	8782300	8919300	10216000	8696000	3777825	9353750	0.929681	0.403883	0.446664	0.046721
tr|Q7K2E1|Q7K2E1_DROME CG8839, isoform A OS=Drosophila melanogaster GN=CG8839 PE=1 SV=1	15	15	28662000	34455000	50548000	40971000	31778000	31488000	28148000	29528000	32603000	33305000	35780000	31584000	38659000	30235500	33318000	1.1603	0.907482	0.306336	0.0471431
sp|O18413|PRS8_DROME 26S proteasome regulatory subunit 8 OS=Drosophila melanogaster GN=Rpt6 PE=1 SV=2	18	17	29616000	24214000	28567000	38888000	22351000	23855000	24550000	28642000	24764000	32963000	34597000	32884000	30321250	24849500	31302000	0.968668	0.793863	0.804876	0.0471487
sp|Q9VR59|VIP1_DROME Inositol hexakisphosphate and diphosphoinositol-pentakisphosphate kinase OS=Drosophila melanogaster GN=l(1)G0196 PE=1 SV=2;tr|X2JCY0|X2JCY0_DROME Lethal (1) G0196, isoform O OS=Drosophila melanogaster GN=l(1)G0196 PE=1 SV=1;tr|X2JEN2|X	14	14	4820900	5510900	7650700	5781100	5979100	5314400	7584400	5225600	4647500	4972400	4172400	4638500	5940900	6025875	4607700	1.28934	1.30778	0.0775001	0.0473712
tr|Q9VJ59|Q9VJ59_DROME PRA1 family protein OS=Drosophila melanogaster GN=Jwa PE=1 SV=5	3	3	50509000	35186000	30930000	29492000	24115000	22694000	32762000	42877000	19876000	19586000	19636000	16273000	36529250	30612000	18842750	1.93864	1.6246	0.0111405	0.0473763
tr|Q9VWV4|Q9VWV4_DROME GH28326p OS=Drosophila melanogaster GN=CG32549-RE PE=1 SV=2;tr|Q9VWV2|Q9VWV2_DROME Uncharacterized protein, isoform D OS=Drosophila melanogaster GN=CG32549 PE=1 SV=2;tr|Q7KUW2|Q7KUW2_DROME RH50433p OS=Drosophila melanogaster GN=CG325	24	24	136140000	137280000	141800000	137220000	127130000	142560000	121760000	129140000	177030000	147440000	147710000	140440000	138110000	130147500	153155000	0.901766	0.849776	0.117334	0.0474739
sp|Q9VZI3|UN112_DROME Unc-112-related protein OS=Drosophila melanogaster GN=Fit1 PE=1 SV=1	11	10	0	0	17424000	14040000	16231000	16711000	18643000	20935000	16751000	15169000	14489000	13566000	7866000	18130000	14993750	0.524619	1.20917	0.175607	0.0476872
sp|Q7YU24|MARF_DROME Transmembrane GTPase Marf OS=Drosophila melanogaster GN=Marf PE=1 SV=1	16	16	15917000	0	15700000	16299000	20127000	16070000	15836000	15856000	13702000	13873000	15461000	13495000	11979000	16972250	14132750	0.847606	1.20092	0.611404	0.0477868
tr|M9PIG8|M9PIG8_DROME Regulatory particle non-ATPase 10, isoform B OS=Drosophila melanogaster GN=Rpn10 PE=4 SV=1;sp|P55035|PSMD4_DROME 26S proteasome non-ATPase regulatory subunit 4 OS=Drosophila melanogaster GN=Rpn10 PE=1 SV=2	8	8	16587000	23328000	14808000	17673000	0	0	15664000	11165000	18493000	14239000	18792000	16139000	18099000	6707250	16915750	1.06995	0.396509	0.598543	0.0480091
tr|X2JFG0|X2JFG0_DROME Rudimentary, isoform D OS=Drosophila melanogaster GN=r PE=1 SV=1;sp|P05990|PYR1_DROME CAD protein OS=Drosophila melanogaster GN=r PE=1 SV=3	12	12	0	0	0	0	4191300	5038400	0	6082200	8359400	7139700	10151000	5757800	0	3827975	7851975	0	0.487517	0.000153026	0.0482499
tr|Q9VU75|Q9VU75_DROME RH45712p OS=Drosophila melanogaster GN=Dmel\CG14109 PE=1 SV=1	6	6	0	11640000	0	0	9982600	0	0	0	9256000	9071500	8499000	7973200	2910000	2495650	8699925	0.334486	0.286859	0.095051	0.0485029
tr|Q9VXE7|Q9VXE7_DROME CG9784, isoform A OS=Drosophila melanogaster GN=CG9784 PE=1 SV=1;tr|M9PHS8|M9PHS8_DROME CG9784, isoform C OS=Drosophila melanogaster GN=CG9784 PE=1 SV=1	17	17	23973000	24967000	25869000	22920000	21521000	22865000	25061000	16769000	16751000	19350000	15161000	15051000	24432250	21554000	16578250	1.47375	1.30014	0.000573307	0.0489102
tr|M9NCX1|M9NCX1_DROME Lethal (2) giant larvae, isoform G OS=Drosophila melanogaster GN=l(2)gl PE=4 SV=1;sp|P08111|L2GL_DROME Lethal(2) giant larvae protein OS=Drosophila melanogaster GN=l(2)gl PE=1 SV=2;tr|M9PBJ2|M9PBJ2_DROME Lethal (2) giant larvae, isof	13	13	0	0	8856200	0	0	11613000	0	0	10227000	11391000	8717700	10383000	2214050	2903250	10179675	0.217497	0.285201	0.0129655	0.0489671
tr|Q9VLX0|Q9VLX0_DROME Lysine ketoglutarate reductase/saccharopine dehydrogenase, isoform A OS=Drosophila melanogaster GN=LKRSDH PE=1 SV=2	9	9	7313100	7562000	9002600	11266000	8661900	8119900	5387300	7997400	4475000	6262400	4459800	0	8785925	7541625	3799300	2.31251	1.985	0.0213977	0.049301
tr|Q9VC52|Q9VC52_DROME Protoporphyrinogen oxidase OS=Drosophila melanogaster GN=Ppox PE=1 SV=1	9	9	0	0	0	0	0	5070500	2027500	0	4965900	5142900	4463500	4430500	0	1774500	4750700	0	0.373524	1.89844e-07	0.0493342
sp|P22817|IDE_DROME Insulin-degrading enzyme OS=Drosophila melanogaster GN=Ide PE=1 SV=4	20	20	16831000	10571000	19378000	20715000	16016000	16081000	17761000	19061000	21063000	20121000	20487000	17610000	16873750	17229750	19820250	0.851339	0.8693	0.261146	0.0496511
tr|Q7JRL9|Q7JRL9_DROME GH25289p OS=Drosophila melanogaster GN=CG31221 PE=1 SV=1;tr|A0A0B4KGY8|A0A0B4KGY8_DROME Uncharacterized protein, isoform C OS=Drosophila melanogaster GN=CG31221 PE=1 SV=1	8	8	104100000	87614000	54477000	60618000	68111000	62351000	90099000	85533000	61670000	58716000	60206000	59650000	76702250	76523500	60060500	1.27708	1.27411	0.202871	0.0497675
tr|Q7JZW0|Q7JZW0_DROME Cuticular protein 51A OS=Drosophila melanogaster GN=Cpr51A PE=1 SV=1	3	3	0	0	0	0	0	0	0	0	5208100	2919600	0	2353000	0	0	2620175	0	0	0.0497835	0.0497835
tr|Q9VNA2|Q9VNA2_DROME Mustard, isoform X OS=Drosophila melanogaster GN=mtd PE=1 SV=3;tr|A0A0B4K6S8|A0A0B4K6S8_DROME Mustard, isoform W OS=Drosophila melanogaster GN=mtd PE=1 SV=1;tr|A0A0B4K620|A0A0B4K620_DROME Mustard, isoform V OS=Drosophila melanogaster	31	31	101170000	120030000	119740000	121770000	105160000	106070000	122440000	78050000	86813000	75421000	81302000	73250000	115677500	102930000	79196500	1.46064	1.29968	0.000710239	0.0498244
tr|Q7KMP8|Q7KMP8_DROME 26S proteasome regulatory complex subunit p39A OS=Drosophila melanogaster GN=Rpn9 PE=1 SV=1	10	10	21342000	27964000	22447000	22058000	21388000	21981000	21897000	21942000	22561000	17229000	15762000	15340000	23452750	21802000	17723000	1.32329	1.23015	0.0439252	0.0501493
tr|Q9W2E8|Q9W2E8_DROME NADH dehydrogenase (Ubiquinone) B12 subunit, isoform A OS=Drosophila melanogaster GN=ND-B12 PE=2 SV=1	6	6	0	0	0	35761000	44755000	57048000	54610000	0	69343000	76693000	103910000	63130000	8940250	39103250	78269000	0.114225	0.499601	0.00155848	0.0504843
tr|Q9VWV6|Q9VWV6_DROME Transferrin OS=Drosophila melanogaster GN=Tsf1 PE=1 SV=1	54	54	2897500000	3448300000	3491400000	3292900000	2719400000	3069000000	2260100000	2102700000	3617500000	2594600000	3536800000	3853100000	3282525000	2537800000	3400500000	0.965307	0.746302	0.715024	0.0505535
tr|A1Z6S6|A1Z6S6_DROME RE54322p OS=Drosophila melanogaster GN=vimar PE=1 SV=1;tr|A1Z6S7|A1Z6S7_DROME FI02061p OS=Drosophila melanogaster GN=vimar PE=1 SV=1	10	9	9405500	11896000	9648100	8672900	6802900	9647800	11077000	8101600	0	0	0	9887000	9905625	8907325	2471750	4.00754	3.60365	0.0275049	0.0506415
tr|Q0E8P1|Q0E8P1_DROME Uncharacterized protein, isoform B OS=Drosophila melanogaster GN=Dmel\CG17549 PE=4 SV=1;tr|Q9VIX6|Q9VIX6_DROME GH19142p OS=Drosophila melanogaster GN=Dmel\CG17549 PE=2 SV=1	4	4	15029000	15759000	13865000	11704000	29058000	17530000	24887000	20900000	20549000	14343000	11226000	15494000	14089250	23093750	15403000	0.914708	1.4993	0.560137	0.050752
tr|A0A0B4K7H3|A0A0B4K7H3_DROME Uncharacterized protein, isoform B OS=Drosophila melanogaster GN=euc PE=1 SV=1;tr|Q9VE19|Q9VE19_DROME GEO02334p1 OS=Drosophila melanogaster GN=euc PE=1 SV=1	7	7	197370000	300380000	153810000	179950000	88035000	85414000	112130000	79926000	76598000	69584000	76178000	71812000	207877500	91376250	73543000	2.82661	1.24249	0.00582606	0.0507953
sp|P49963|SRP19_DROME Signal recognition particle 19 kDa protein OS=Drosophila melanogaster GN=Srp19 PE=2 SV=2	7	7	4359800	5293200	4160400	4062700	3907100	3215800	3675200	3268200	5916700	5196100	4038500	3891300	4469025	3516575	4760650	0.938743	0.738675	0.620808	0.0508365
tr|Q9W423|Q9W423_DROME LD18904p OS=Drosophila melanogaster GN=schlank PE=1 SV=2	4	4	12390000	11077000	13243000	11637000	8705200	7349400	10437000	6351400	6361000	5751400	0	4341800	12086750	8210750	4113550	2.93828	1.99603	0.00186415	0.0511425
sp|Q9NBD7|CLASP_DROME CLIP-associating protein OS=Drosophila melanogaster GN=chb PE=1 SV=1	10	10	6857900	7540200	5687800	6104900	6793400	6550600	7313500	4335000	4313300	5123700	4733000	4050300	6547700	6248125	4555075	1.43745	1.37168	0.00560748	0.0515539
tr|Q9VKJ6|Q9VKJ6_DROME Cation-transporting ATPase OS=Drosophila melanogaster GN=BcDNA:GH06032 PE=1 SV=1	13	13	11803000	9102200	8552300	9824400	7113500	6464800	8062600	6799200	6408800	6544400	4352100	4612700	9820475	7110025	5479500	1.79222	1.29757	0.00319913	0.051749
sp|Q24439|ATPO_DROME ATP synthase subunit O, mitochondrial OS=Drosophila melanogaster GN=ATPsynO PE=2 SV=2	22	22	974980000	1051700000	1039600000	943030000	984000000	978880000	1036100000	794670000	1017600000	1102500000	1096100000	1196600000	1002327500	948412500	1103200000	0.908564	0.859692	0.0657502	0.0527845
tr|Q9VTW8|Q9VTW8_DROME GH27027p OS=Drosophila melanogaster GN=Ncc69 PE=1 SV=1	33	1	115020000	91970000	93945000	100230000	77029000	83874000	83724000	103440000	65255000	77949000	69111000	74568000	100291250	87016750	71720750	1.39836	1.21327	0.00294609	0.0529874
tr|Q59E30|Q59E30_DROME Failed axon connections, isoform C OS=Drosophila melanogaster GN=fax PE=1 SV=1;sp|Q95RI5|FAXC_DROME Failed axon connections OS=Drosophila melanogaster GN=fax PE=1 SV=1;tr|M9PFH6|M9PFH6_DROME Failed axon connections, isoform E OS=Dros	18	18	185240000	171610000	150380000	174900000	170120000	187810000	217070000	179420000	180170000	154300000	132510000	151880000	170532500	188605000	154715000	1.10224	1.21905	0.243106	0.0530546
tr|Q9VAJ9|Q9VAJ9_DROME CG1907 OS=Drosophila melanogaster GN=CG1907 PE=1 SV=1	20	20	140030000	163380000	161040000	158420000	139300000	139160000	157510000	144130000	156360000	181510000	155680000	158920000	155717500	145025000	163117500	0.954634	0.889083	0.398962	0.0531388
tr|Q9VYI6|Q9VYI6_DROME LD23884p OS=Drosophila melanogaster GN=CG4410 PE=1 SV=2	12	12	0	7752900	9024900	6938600	7633600	8940800	7771700	11351000	7036900	6661700	6941000	6749300	5929100	8924275	6847225	0.865913	1.30334	0.66609	0.0531449
sp|P40304|PSB1_DROME Proteasome subunit beta type-1 OS=Drosophila melanogaster GN=Prosbeta6 PE=2 SV=2	7	7	57018000	59469000	77247000	78955000	51085000	52974000	69494000	60390000	76981000	78591000	66607000	64548000	68172250	58485750	71681750	0.951041	0.815909	0.623127	0.0532088
sp|Q9VKD3|NFS1_DROME Probable cysteine desulfurase, mitochondrial OS=Drosophila melanogaster GN=CG12264 PE=2 SV=1	20	20	30570000	43066000	40467000	47387000	37670000	41349000	46848000	37741000	58654000	47530000	43440000	51320000	40372500	40902000	50236000	0.803657	0.814197	0.0863741	0.0533097
tr|O62530|O62530_DROME Adaptor protein complex 2, mu subunit, isoform A OS=Drosophila melanogaster GN=AP-2mu PE=1 SV=1	20	20	152540000	125020000	117950000	123020000	134490000	122090000	153810000	105210000	114060000	104320000	94866000	94985000	129632500	128900000	102057750	1.27019	1.26301	0.0223458	0.0538299
tr|A0A0B4KI24|A0A0B4KI24_DROME Nucleoplasmin, isoform B OS=Drosophila melanogaster GN=Nlp PE=4 SV=1;sp|Q27415|NLP_DROME Nucleoplasmin-like protein OS=Drosophila melanogaster GN=Nlp PE=1 SV=1	5	5	115770000	110530000	63047000	62991000	82518000	120950000	103360000	88882000	81837000	73362000	81017000	75395000	88084500	98927500	77902750	1.1307	1.26988	0.513329	0.0538619
tr|Q8STG9|Q8STG9_DROME DSec61alpha OS=Drosophila melanogaster GN=Sec61alpha PE=1 SV=1	11	11	54836000	43754000	48172000	46118000	33534000	33813000	0	23970000	57856000	51371000	34170000	39604000	48220000	22829250	45750250	1.05398	0.498997	0.69023	0.0543475
sp|P82890|PPAC1_DROME Low molecular weight phosphotyrosine protein phosphatase 1 OS=Drosophila melanogaster GN=primo-1 PE=2 SV=1	7	7	22538000	24439000	24830000	33234000	25728000	24472000	22768000	23750000	24619000	26234000	26694000	26845000	26260250	24179500	26098000	1.00622	0.926489	0.948974	0.0545624
sp|P61851|SODC_DROME Superoxide dismutase [Cu-Zn] OS=Drosophila melanogaster GN=Sod PE=1 SV=2;tr|M9PF91|M9PF91_DROME Superoxide dismutase [Cu-Zn] OS=Drosophila melanogaster GN=Sod1 PE=3 SV=1	12	12	432810000	369500000	326500000	343380000	465240000	497290000	549640000	376210000	731810000	535380000	554780000	610450000	368047500	472095000	608105000	0.605237	0.776338	0.00299033	0.0550868
tr|Q7K8Y3|Q7K8Y3_DROME IP16419p OS=Drosophila melanogaster GN=Spn42Da PE=1 SV=1;tr|Q8MPN5|Q8MPN5_DROME Serpin 4 OS=Drosophila melanogaster GN=Spn42Da PE=1 SV=1;tr|Q8MM39|Q8MM39_DROME RE31022p OS=Drosophila melanogaster GN=Spn42Da PE=1 SV=1;tr|Q7K8Y5|Q7K8Y5	13	1	37240000	38845000	40431000	31716000	26971000	29842000	26654000	24759000	24642000	25637000	21832000	19354000	37058000	27056500	22866250	1.62064	1.18325	0.000973653	0.0553561
tr|Q7JV39|Q7JV39_DROME GH01142p OS=Drosophila melanogaster GN=CG11400 PE=2 SV=1	3	3	0	0	0	0	11853000	10860000	0	9880200	0	4469900	0	0	0	8148300	1117475	0	7.29171	0.355918	0.0553926
tr|B5RIU6|B5RIU6_DROME AT06279p OS=Drosophila melanogaster GN=EndoA PE=1 SV=1;sp|Q8T390|SH3G3_DROME Endophilin-A OS=Drosophila melanogaster GN=EndoA PE=1 SV=1	21	21	190390000	264110000	166360000	169630000	162030000	159680000	184590000	165150000	143600000	166650000	137710000	141630000	197622500	167862500	147397500	1.34075	1.13884	0.0784678	0.0560798
tr|Q9VC18|Q9VC18_DROME RE29555p OS=Drosophila melanogaster GN=CG11089 PE=1 SV=1	41	41	271790000	208940000	310940000	301000000	593860000	669750000	482540000	533010000	654170000	734450000	705790000	627810000	273167500	569790000	680555000	0.401389	0.837243	1.83235e-05	0.0567044
tr|Q9VSY0|Q9VSY0_DROME Cuticular protein 67B OS=Drosophila melanogaster GN=Cpr67B PE=1 SV=1	7	7	17734000	13747000	13247000	11430000	14387000	19577000	16807000	12728000	7942500	11609000	13110000	0	14039500	15874750	8165375	1.71939	1.94415	0.117661	0.0574668
tr|A1Z6R7|A1Z6R7_DROME FI21445p1 OS=Drosophila melanogaster GN=CG30158-RA PE=2 SV=1	9	9	13480000	10907000	9236000	8824600	10279000	9463800	11621000	8587000	7396800	6605500	7759700	0	10611900	9987700	5440500	1.95054	1.83581	0.0499429	0.05751
sp|P00408|COX2_DROME Cytochrome c oxidase subunit 2 OS=Drosophila melanogaster GN=mt:CoII PE=3 SV=1	5	5	456280000	351810000	398990000	328910000	454750000	395030000	408300000	339770000	272860000	377850000	279330000	342630000	383997500	399462500	318167500	1.2069	1.25551	0.133117	0.05756
tr|Q9Y143|Q9Y143_DROME BcDNA.GH05536 OS=Drosophila melanogaster GN=BcDNA:GH05536 PE=1 SV=1	11	11	90429000	130730000	89872000	89377000	64889000	65170000	72627000	63458000	44536000	64598000	59672000	51589000	100102000	66536000	55098750	1.81677	1.20758	0.00677473	0.0576878
tr|A0A0B4K6V2|A0A0B4K6V2_DROME Like-AP180, isoform G OS=Drosophila melanogaster GN=lap PE=1 SV=1;tr|A0A0B4K631|A0A0B4K631_DROME Like-AP180, isoform F OS=Drosophila melanogaster GN=lap PE=1 SV=1;sp|Q9VI75|PICAL_DROME Phosphatidylinositol-binding clathrin as	17	2	21383000	21405000	19633000	0	19039000	18414000	21647000	14291000	16734000	14946000	11702000	11036000	15605250	18347750	13604500	1.14707	1.34865	0.723227	0.0584607
tr|E1JHQ1|E1JHQ1_DROME Glutamine synthetase OS=Drosophila melanogaster GN=Gs1 PE=1 SV=1;sp|P20477|GLNA1_DROME Glutamine synthetase 1, mitochondrial OS=Drosophila melanogaster GN=Gs1 PE=2 SV=3	16	16	763710000	778900000	753630000	869100000	633420000	833930000	819150000	553510000	524360000	527920000	518520000	601290000	791335000	710002500	543022500	1.45728	1.3075	0.000278866	0.0595014
tr|A0A126GUT1|A0A126GUT1_DROME Translationally controlled tumor protein ortholog, isoform B OS=Drosophila melanogaster GN=Tctp PE=3 SV=1;sp|Q9VGS2|TCTP_DROME Translationally-controlled tumor protein homolog OS=Drosophila melanogaster GN=Tctp PE=1 SV=1	8	8	81242000	97318000	87930000	99608000	99170000	110400000	102430000	101310000	107830000	114940000	117080000	138270000	91524500	103327500	119530000	0.765703	0.864448	0.0115871	0.0597784
tr|A0A0B4LG36|A0A0B4LG36_DROME HMG protein Z, isoform C OS=Drosophila melanogaster GN=HmgZ PE=4 SV=1;sp|Q06943|HMGZ_DROME High mobility group protein Z OS=Drosophila melanogaster GN=HmgZ PE=1 SV=1	7	6	32158000	50588000	34270000	33913000	36377000	37276000	50476000	35729000	61710000	57049000	47038000	44238000	37732250	39964500	52508750	0.71859	0.761102	0.0479027	0.0598023
tr|A0A0B4LH72|A0A0B4LH72_DROME Black pearl, isoform B OS=Drosophila melanogaster GN=blp PE=2 SV=1;sp|Q9VF08|TIM16_DROME Mitochondrial import inner membrane translocase subunit Tim16 OS=Drosophila melanogaster GN=blp PE=2 SV=1	7	7	12446000	0	0	8017800	8161900	9418200	12986000	8982900	7303500	5641800	8531600	6745300	5115950	9887250	7055550	0.725096	1.40134	0.560297	0.0598446
sp|Q9VFP1|CP6D5_DROME Probable cytochrome P450 6d5 OS=Drosophila melanogaster GN=Cyp6d5 PE=2 SV=1	24	24	81666000	61908000	80817000	76693000	51654000	53881000	48597000	91304000	79607000	86575000	86619000	87019000	75271000	61359000	84955000	0.88601	0.722253	0.0965893	0.0599527
tr|Q9V9U3|Q9V9U3_DROME CG1910, isoform A OS=Drosophila melanogaster GN=CG1910 PE=1 SV=1;tr|Q8IMG1|Q8IMG1_DROME CG1910, isoform C OS=Drosophila melanogaster GN=CG1910 PE=1 SV=1;tr|Q8I0J1|Q8I0J1_DROME CG1910, isoform D OS=Drosophila melanogaster GN=CG1910 PE	12	12	29121000	40241000	25820000	26236000	32621000	30622000	35663000	21666000	22197000	25716000	21569000	21843000	30354500	30143000	22831250	1.32952	1.32025	0.075979	0.0600843
sp|Q9V521|PPO2_DROME Phenoloxidase 2 OS=Drosophila melanogaster GN=PPO2 PE=1 SV=1	30	29	147050000	250590000	223420000	199660000	344160000	330000000	307240000	301050000	350510000	326080000	403040000	394850000	205180000	320612500	368620000	0.556617	0.869764	0.00124326	0.0608499
tr|O18333|O18333_DROME GH01619p OS=Drosophila melanogaster GN=Rab2 PE=1 SV=1	15	15	151530000	115100000	133940000	137330000	139810000	134960000	152070000	140790000	139390000	123820000	103600000	125260000	134475000	141907500	123017500	1.09314	1.15356	0.317472	0.0609237
tr|Q8MRD1|Q8MRD1_DROME RE05533p OS=Drosophila melanogaster GN=CG13743 PE=2 SV=1	4	1	0	0	10050000	14222000	10400000	10678000	13023000	10773000	13485000	12500000	13461000	11978000	6068000	11218500	12856000	0.471998	0.872628	0.110249	0.0609971
sp|P13496|DCTN1_DROME Dynactin subunit 1 OS=Drosophila melanogaster GN=Gl PE=1 SV=2	24	24	72618000	39035000	56998000	54255000	56287000	67882000	62044000	62230000	81222000	84417000	74219000	132190000	55726500	62110750	93012000	0.599132	0.667771	0.0465129	0.0611946
tr|Q8IMQ8|Q8IMQ8_DROME CG6330, isoform B OS=Drosophila melanogaster GN=CG6330-RB PE=1 SV=1;tr|Q9VBA0|Q9VBA0_DROME CG6330, isoform A OS=Drosophila melanogaster GN=CG6330 PE=1 SV=2	13	13	213700000	249400000	207660000	223980000	227920000	233140000	222800000	155470000	158160000	174690000	164310000	171070000	223685000	209832500	167057500	1.33897	1.25605	0.00124526	0.0612015
sp|P55841|RL14_DROME 60S ribosomal protein L14 OS=Drosophila melanogaster GN=RpL14 PE=1 SV=1	11	11	93781000	99912000	108510000	103510000	103440000	83206000	78511000	80805000	113150000	99353000	97208000	98880000	101428250	86490500	102147750	0.992956	0.84672	0.886312	0.0614306
tr|O97182|O97182_DROME Actin related complex p41 subunit OS=Drosophila melanogaster GN=Arpc1 PE=1 SV=1	10	10	0	0	0	0	9969500	10076000	11553000	0	18018000	16722000	11981000	12745000	0	7899625	14866500	0	0.531371	5.59499e-05	0.0618622
sp|Q9VNE2|PKRA_DROME Protein krasavietz OS=Drosophila melanogaster GN=kra PE=1 SV=1	10	10	0	0	0	0	0	0	8137300	0	6157500	8146400	6106100	6841500	0	2034325	6812875	0	0.2986	7.19456e-06	0.0621637
tr|Q9VQI7|Q9VQI7_DROME Peroxiredoxin 6005 OS=Drosophila melanogaster GN=Prx6005 PE=1 SV=1	9	9	24126000	29860000	18057000	19691000	26963000	28847000	25039000	26918000	23771000	24527000	26435000	21879000	22933500	26941750	24153000	0.949509	1.11546	0.678844	0.0625979
tr|Q7KVD1|Q7KVD1_DROME Trio, isoform A OS=Drosophila melanogaster GN=trio PE=1 SV=1;tr|Q8IRI4|Q8IRI4_DROME FI18839p1 OS=Drosophila melanogaster GN=trio PE=1 SV=1;tr|Q7YZA0|Q7YZA0_DROME Trio, isoform B OS=Drosophila melanogaster GN=trio PE=1 SV=1	10	2	0	0	0	0	3750700	4573200	4306000	3506800	4794400	5606200	4787700	4292400	0	4034175	4870175	0	0.828343	1.95312e-06	0.0626589
tr|Q9VMB9|Q9VMB9_DROME Cytochrome c oxidase subunit 5B, isoform A OS=Drosophila melanogaster GN=COX5B PE=1 SV=1	7	7	570990000	611970000	379770000	397930000	508960000	564850000	638250000	436280000	538000000	315430000	360350000	306730000	490165000	537085000	380127500	1.28948	1.41291	0.218527	0.0627596
tr|Q961R8|Q961R8_DROME GH09263p OS=Drosophila melanogaster GN=GlyRS PE=1 SV=1;tr|Q9VUK8|Q9VUK8_DROME FI18749p1 OS=Drosophila melanogaster GN=GlyRS PE=1 SV=1	21	21	66757000	53927000	56188000	54720000	68832000	68552000	68239000	64459000	61566000	66599000	64178000	57264000	57898000	67520500	62401750	0.927827	1.08203	0.256971	0.0628909
tr|Q9VF20|Q9VF20_DROME Heavy metal tolerance factor 1 OS=Drosophila melanogaster GN=Hmt-1 PE=1 SV=1	11	11	8884100	11944000	13927000	15516000	0	0	7914300	7915100	10851000	10542000	8227900	8019200	12567775	3957350	9410025	1.33557	0.420546	0.0978659	0.0638016
tr|A0A0B4LHT3|A0A0B4LHT3_DROME Innexin OS=Drosophila melanogaster GN=Inx3 PE=3 SV=1;sp|Q9VAS7|INX3_DROME Innexin inx3 OS=Drosophila melanogaster GN=Inx3 PE=1 SV=1	12	12	30885000	35105000	27669000	27733000	34034000	28638000	30663000	30910000	28987000	46062000	41269000	44237000	30348000	31061250	40138750	0.756077	0.773847	0.0597743	0.0639346
sp|P10351|XDH_DROME Xanthine dehydrogenase OS=Drosophila melanogaster GN=ry PE=2 SV=2	15	15	6144800	11352000	13468000	9089300	8164200	6775900	0	10442000	12445000	21092000	11409000	10491000	10013525	6345525	13859250	0.722516	0.457855	0.233636	0.0642166
sp|P22769|PSA71_DROME Proteasome subunit alpha type-7-1 OS=Drosophila melanogaster GN=Prosalpha4 PE=1 SV=2	10	10	49439000	46457000	59295000	57214000	47724000	47465000	54701000	52616000	53013000	55634000	61213000	55318000	53101250	50626500	56294500	0.943276	0.899315	0.400026	0.0643494
sp|P54192|OB19D_DROME General odorant-binding protein 19d OS=Drosophila melanogaster GN=Obp19d PE=2 SV=2	14	14	766360000	900620000	640390000	711820000	559900000	535060000	747890000	540690000	829910000	637930000	712170000	841500000	754797500	595885000	755377500	0.999232	0.788857	0.993966	0.0645731
tr|Q9VHC8|Q9VHC8_DROME CG8149 OS=Drosophila melanogaster GN=CG8149 PE=1 SV=1	7	7	22911000	31142000	16940000	17780000	19873000	21968000	23564000	14776000	16456000	17165000	13658000	13819000	22193250	20045250	15274500	1.45296	1.31233	0.0868532	0.064738
tr|Q9W1N3|Q9W1N3_DROME Levy, isoform A OS=Drosophila melanogaster GN=levy PE=1 SV=1	5	5	93057000	108540000	185420000	206830000	266690000	238360000	211740000	167500000	410090000	617570000	237000000	359070000	148461750	221072500	405932500	0.36573	0.544604	0.0222364	0.065286
tr|Q9XYX1|Q9XYX1_DROME Histone deacetylase OS=Drosophila melanogaster GN=HDAC6 PE=1 SV=1;tr|M9NEH6|M9NEH6_DROME Histone deacetylase OS=Drosophila melanogaster GN=HDAC6 PE=1 SV=1;tr|M9NGF7|M9NGF7_DROME Histone deacetylase OS=Drosophila melanogaster GN=HDAC6	12	12	0	0	14525000	10785000	8774100	12893000	8167100	10448000	11208000	12615000	18958000	15667000	6327500	10070550	14612000	0.433034	0.689197	0.0904468	0.0656487
tr|E1JGM3|E1JGM3_DROME Uncharacterized protein, isoform D OS=Drosophila melanogaster GN=CG10062 PE=1 SV=1;tr|A1ZBK3|A1ZBK3_DROME Uncharacterized protein, isoform A OS=Drosophila melanogaster GN=CG10062 PE=1 SV=1;tr|A0A0B4KEU8|A0A0B4KEU8_DROME Uncharacteriz	6	6	0	0	0	0	13304000	11899000	14140000	10140000	9405300	10318000	9699100	11324000	0	12370750	10186600	0	1.21441	3.42421e-07	0.065899
tr|M9PBF6|M9PBF6_DROME Dynamin associated protein 160, isoform G OS=Drosophila melanogaster GN=Dap160 PE=1 SV=1;tr|Q1WWC9|Q1WWC9_DROME Dynamin associated protein 160, isoform C OS=Drosophila melanogaster GN=Dap160 PE=1 SV=1;tr|Q9VIF7|Q9VIF7_DROME Dynamin a	45	3	372490000	434530000	347060000	326260000	332120000	335730000	378840000	302670000	310810000	316000000	266460000	277720000	370085000	337340000	292747500	1.26418	1.15232	0.0264857	0.0659658
sp|Q24572|CAF1_DROME Probable histone-binding protein Caf1 OS=Drosophila melanogaster GN=Caf1 PE=1 SV=1;tr|E1JIL4|E1JIL4_DROME Chromatin assembly factor 1, p55 subunit, isoform B OS=Drosophila melanogaster GN=Caf1-55 PE=1 SV=1	10	10	6901100	8823300	5795800	5924600	8476700	7234300	8537500	6051900	8475400	10468000	8574500	9529600	6861200	7575100	9261875	0.7408	0.81788	0.0289685	0.0661709
tr|Q9VWT1|Q9VWT1_DROME GH22474p OS=Drosophila melanogaster GN=HisRS PE=1 SV=1;tr|M9PHI2|M9PHI2_DROME Histidyl-tRNA synthetase, isoform C OS=Drosophila melanogaster GN=HisRS PE=1 SV=1;tr|Q8IQX8|Q8IQX8_DROME Histidyl-tRNA synthetase, isoform D OS=Drosophila	16	16	16488000	0	21837000	21581000	25575000	23008000	30099000	24120000	25017000	20665000	19104000	15490000	14976500	25700500	20069000	0.74625	1.28061	0.390828	0.0663475
tr|Q9VQI6|Q9VQI6_DROME CG8814 OS=Drosophila melanogaster GN=Dmel\CG8814 PE=2 SV=1	5	5	0	0	8635400	7761200	8080700	6500300	9799600	5790600	0	6001400	6340800	0	4099150	7542800	3085550	1.3285	2.44456	0.744393	0.0667037
tr|A0A0B4K6P6|A0A0B4K6P6_DROME GEO08241p1 OS=Drosophila melanogaster GN=TpnC41C PE=2 SV=1;sp|P47947|TNNC1_DROME Troponin C, isoform 1 OS=Drosophila melanogaster GN=TpnC41C PE=2 SV=2	4	4	0	0	30146000	16229000	44272000	37974000	25524000	51080000	17718000	28698000	23665000	32534000	11593750	39712500	25653750	0.451932	1.54802	0.127298	0.0674694
sp|Q9W552|VPS26_DROME Vacuolar protein sorting-associated protein 26 OS=Drosophila melanogaster GN=Vps26 PE=2 SV=1	8	8	14416000	14048000	13363000	11687000	9110300	11898000	13526000	9231100	13587000	16796000	13253000	12727000	13378500	10941350	14090750	0.949453	0.776492	0.541273	0.0675782
tr|E1JIQ1|E1JIQ1_DROME GluClalpha, isoform K OS=Drosophila melanogaster GN=GluClalpha PE=1 SV=2;tr|A0A0B4LHB7|A0A0B4LHB7_DROME GluClalpha, isoform O OS=Drosophila melanogaster GN=GluClalpha PE=1 SV=1;tr|A0A0B4LHB9|A0A0B4LHB9_DROME GluClalpha, isoform P OS=	8	8	9775900	10621000	8958100	0	12163000	9672600	17508000	12575000	0	7321700	10934000	8279200	7338750	12979650	6633725	1.10628	1.95662	0.842672	0.0680904
tr|Q9VM11|Q9VM11_DROME CG5973, isoform A OS=Drosophila melanogaster GN=Dmel\CG5973 PE=2 SV=2	13	13	50366000	39316000	32408000	37113000	30922000	38883000	43235000	32382000	63871000	47345000	40704000	45181000	39800750	36355500	49275250	0.807723	0.737804	0.185057	0.068093
tr|Q8IRH1|Q8IRH1_DROME Aminopeptidase OS=Drosophila melanogaster GN=Psa PE=1 SV=1;tr|Q9W0E4|Q9W0E4_DROME Aminopeptidase OS=Drosophila melanogaster GN=Psa PE=1 SV=1;tr|Q8IRH0|Q8IRH0_DROME Aminopeptidase OS=Drosophila melanogaster GN=Psa PE=1 SV=1	36	36	151510000	139150000	118290000	125690000	151680000	144490000	156720000	137860000	149670000	128790000	116650000	121230000	133660000	147687500	129085000	1.03544	1.14411	0.674332	0.0684324
tr|Q9VA09|Q9VA09_DROME Guanylyl cyclase beta-subunit at 100B OS=Drosophila melanogaster GN=Gycbeta100B PE=1 SV=1	8	8	18769000	20404000	14512000	18948000	16598000	15047000	17174000	15523000	13391000	14214000	15808000	10916000	18158250	16085500	13582250	1.33691	1.1843	0.0307755	0.0687676
sp|Q9VEZ3|MSPS_DROME Protein mini spindles OS=Drosophila melanogaster GN=msps PE=1 SV=3;tr|E1JIM4|E1JIM4_DROME Mini spindles, isoform B OS=Drosophila melanogaster GN=msps PE=1 SV=1;tr|A0A0B4K664|A0A0B4K664_DROME Mini spindles, isoform E OS=Drosophila melan	11	11	6191400	7700000	0	5525200	0	4566600	4451900	11009000	0	0	0	0	4854150	5006875	0	#DIV/0!	#DIV/0!	0.0277646	0.0691489
tr|Q8IRQ5|Q8IRQ5_DROME LP02262p OS=Drosophila melanogaster GN=l(1)G0255 PE=1 SV=1;tr|Q9W3X6|Q9W3X6_DROME FI05334p OS=Drosophila melanogaster GN=l(1)G0255 PE=1 SV=3	25	23	360930000	359470000	407890000	346660000	400440000	350590000	352410000	314190000	402050000	421610000	398280000	373930000	368737500	354407500	398967500	0.924229	0.888312	0.118894	0.0697047
tr|Q9VK60|Q9VK60_DROME CG6180 OS=Drosophila melanogaster GN=Dmel\CG6180 PE=1 SV=2	9	9	73366000	69995000	72592000	72372000	94288000	73084000	105260000	80016000	67598000	66080000	71328000	79122000	72081250	88162000	71032000	1.01477	1.24116	0.738705	0.0697947
tr|Q9VN01|Q9VN01_DROME CG9780 OS=Drosophila melanogaster GN=CG9780 PE=2 SV=1	12	12	12008000	14611000	12148000	12189000	0	12870000	13793000	13440000	0	0	0	6913600	12739000	10025750	1728400	7.3704	5.8006	0.000972558	0.0698598
tr|Q7K110|Q7K110_DROME LD18774p OS=Drosophila melanogaster GN=OstDelta PE=1 SV=1;tr|A0A0B4LFR4|A0A0B4LFR4_DROME Oligosaccharide transferase delta subunit, isoform B OS=Drosophila melanogaster GN=OstDelta PE=1 SV=1	24	24	80640000	71008000	85375000	95869000	48210000	59456000	68763000	67220000	72368000	87893000	70868000	68910000	83223000	60912250	75009750	1.1095	0.812058	0.269768	0.0699869
tr|Q7KSW3|Q7KSW3_DROME Sugarlethal, isoform B OS=Drosophila melanogaster GN=sgll PE=1 SV=1;tr|Q9VHZ5|Q9VHZ5_DROME LP04163p OS=Drosophila melanogaster GN=sgll PE=1 SV=3	11	11	180590000	191130000	152650000	141920000	202770000	163340000	258140000	158900000	135230000	129360000	164110000	141390000	166572500	195787500	142522500	1.16875	1.37373	0.132674	0.0702467
tr|Q9V3Y4|Q9V3Y4_DROME LD43650p OS=Drosophila melanogaster GN=Mtch PE=1 SV=1	12	12	119840000	101470000	130280000	132300000	118890000	120280000	103050000	103680000	90102000	96922000	80831000	110110000	120972500	111475000	94491250	1.28025	1.17974	0.0300414	0.0708176
tr|Q9W499|Q9W499_DROME FI02809p OS=Drosophila melanogaster GN=RpL35 PE=1 SV=2	1	1	0	0	6398300	21721000	0	5692600	0	0	9628600	0	13225000	16703000	7029825	1423150	9889150	0.710862	0.14391	0.663989	0.0713112
tr|O18332|O18332_DROME FI01544p OS=Drosophila melanogaster GN=Rab1 PE=1 SV=1	12	11	270950000	182900000	221460000	194590000	181650000	210450000	185180000	173220000	178980000	166240000	133480000	162580000	217475000	187625000	160320000	1.35651	1.17032	0.0394971	0.0718498
tr|M9PEM7|M9PEM7_DROME Liquid facets, isoform G OS=Drosophila melanogaster GN=lqf PE=1 SV=1;tr|A8JNM3|A8JNM3_DROME Liquid facets, isoform F OS=Drosophila melanogaster GN=lqf PE=1 SV=1;tr|Q7KU93|Q7KU93_DROME Liquid facets, isoform C OS=Drosophila melanogast	11	11	32058000	31697000	26170000	24801000	23557000	24472000	25321000	17787000	27376000	30789000	31014000	23386000	28681500	22784250	28141250	1.0192	0.809639	0.841498	0.0733355
tr|A0A0B4KFE5|A0A0B4KFE5_DROME NAD-dependent methylenetetrahydrofolate dehydrogenase, isoform C OS=Drosophila melanogaster GN=Nmdmc PE=3 SV=1;sp|Q04448|MTDC_DROME Bifunctional methylenetetrahydrofolate dehydrogenase/cyclohydrolase, mitochondrial OS=Drosoph	6	6	0	0	8065800	9627500	9467800	11654000	12183000	11281000	10253000	10486000	7246300	7702500	4423325	11146450	8921950	0.49578	1.24933	0.147724	0.0736732
tr|Q9VGQ1|Q9VGQ1_DROME CG5214 OS=Drosophila melanogaster GN=CG5214 PE=1 SV=1	19	19	755130000	652330000	769430000	697100000	829080000	805130000	788180000	655270000	741240000	636250000	642550000	661280000	718497500	769415000	670330000	1.07186	1.14782	0.232834	0.0741134
sp|Q7JWD3|ASNA_DROME ATPase ASNA1 homolog OS=Drosophila melanogaster GN=CG1598 PE=2 SV=1	3	3	7681600	0	6846500	6309700	6340900	8589400	5532000	6060200	0	5853500	0	5430500	5209450	6630625	2821000	1.84667	2.35045	0.357883	0.0742142
tr|A4V4I0|A4V4I0_DROME G protein beta-subunit 13F, isoform B OS=Drosophila melanogaster GN=Gbeta13F PE=1 SV=1;sp|P26308|GBB1_DROME Guanine nucleotide-binding protein subunit beta-1 OS=Drosophila melanogaster GN=Gbeta13F PE=1 SV=1	15	15	319320000	311350000	437910000	376430000	402650000	438710000	457550000	415960000	459930000	446350000	465270000	522690000	361252500	428717500	473560000	0.762844	0.905308	0.0160822	0.0742932
tr|Q9VSD6|Q9VSD6_DROME D-Importin 7/RanBP7 OS=Drosophila melanogaster GN=msk PE=1 SV=1	14	14	28496000	27273000	23247000	20731000	19957000	19955000	17430000	19544000	19651000	14545000	16465000	14991000	24936750	19221500	16413000	1.51933	1.17111	0.00717206	0.0746433
sp|P11046|LAMB1_DROME Laminin subunit beta-1 OS=Drosophila melanogaster GN=LanB1 PE=1 SV=4	7	7	0	3289400	3693300	0	4023100	4381500	5143800	4912200	4399600	3846600	3832200	3908400	1745675	4615150	3996700	0.436779	1.15474	0.0694911	0.0750639
tr|Q9VNF8|Q9VNF8_DROME Sec23 ortholog, isoform A OS=Drosophila melanogaster GN=Sec23 PE=1 SV=2;tr|A0A0B4K6T4|A0A0B4K6T4_DROME Sec23 ortholog, isoform D OS=Drosophila melanogaster GN=Sec23 PE=1 SV=1;tr|A0A0B4K5Z8|A0A0B4K5Z8_DROME Sec23 ortholog, isoform E O	13	13	25605000	22800000	34620000	39249000	32423000	35176000	37861000	34820000	27410000	33604000	32159000	32081000	30568500	35070000	31313500	0.976208	1.11996	0.860707	0.0751816
sp|Q9VEN1|FLNA_DROME Filamin-A OS=Drosophila melanogaster GN=cher PE=1 SV=2;tr|Q7KSF4|Q7KSF4_DROME Cheerio, isoform G OS=Drosophila melanogaster GN=cher PE=1 SV=2;tr|A0A0B4KHN1|A0A0B4KHN1_DROME Cheerio, isoform N OS=Drosophila melanogaster GN=cher PE=1 SV=	59	59	90484000	58226000	70931000	72281000	87462000	86744000	92121000	84098000	86183000	81978000	81771000	83706000	72980500	87606250	83409500	0.874966	1.05032	0.171451	0.0757074
tr|X2JL49|X2JL49_DROME CG7332, isoform B OS=Drosophila melanogaster GN=CG7332 PE=4 SV=1;sp|Q9VWN5|MINY3_DROME Ubiquitin carboxyl-terminal hydrolase MINDY-3 homolog OS=Drosophila melanogaster GN=mindy3 PE=1 SV=1	7	7	10325000	13280000	11228000	11860000	13050000	10430000	10829000	9820900	9778600	9848100	7061400	9207200	11673250	11032475	8973825	1.30081	1.22941	0.0242024	0.0757608
tr|Q9VVW7|Q9VVW7_DROME Uncharacterized protein OS=Drosophila melanogaster GN=anon-WO0118547.323 PE=1 SV=2	6	6	9344400	0	14476000	17203000	13530000	14108000	0	19701000	0	0	7781800	0	10255850	11834750	1945450	5.27171	6.0833	0.0987847	0.0757709
tr|E1JHA4|E1JHA4_DROME Heterogeneous nuclear ribonucleoprotein at 27C, isoform D OS=Drosophila melanogaster GN=Hrb27C PE=1 SV=1;sp|P48809|RB27C_DROME Heterogeneous nuclear ribonucleoprotein 27C OS=Drosophila melanogaster GN=Hrb27C PE=1 SV=2	9	9	9316600	17540000	10711000	17861000	86606000	77912000	81571000	88830000	84857000	67286000	59346000	72944000	13857150	83729750	71108250	0.194874	1.1775	6.31618e-05	0.0763465
sp|O62621|COPB2_DROME Coatomer subunit beta OS=Drosophila melanogaster GN=betaCOP PE=2 SV=2	19	19	55474000	79058000	65275000	64833000	46483000	41447000	54169000	43028000	41789000	43354000	33392000	30800000	66160000	46281750	37333750	1.77212	1.23968	0.00243029	0.0765423
tr|Q9W392|Q9W392_DROME CG7033 OS=Drosophila melanogaster GN=CCT2 PE=1 SV=2	25	25	31859000	31529000	47760000	46098000	52458000	52964000	48844000	44612000	38684000	47553000	45797000	43604000	39311500	49719500	43909500	0.895285	1.13232	0.376139	0.0769957
tr|A1ZB79|A1ZB79_DROME CG5174, isoform M OS=Drosophila melanogaster GN=CG5174 PE=1 SV=2	10	2	103890000	125730000	102380000	112290000	88622000	67690000	66709000	77247000	73363000	56050000	59030000	55451000	111072500	75067000	60973500	1.82165	1.23114	0.000321368	0.0770838
tr|Q9W1J0|Q9W1J0_DROME Transporter OS=Drosophila melanogaster GN=CG5549 PE=3 SV=2	12	12	25270000	24733000	24003000	23712000	20834000	21594000	23900000	16914000	19213000	17359000	17235000	13932000	24429500	20810500	16934750	1.44257	1.22886	0.000633168	0.0774605
sp|Q94523|SDHA_DROME Succinate dehydrogenase [ubiquinone] flavoprotein subunit, mitochondrial OS=Drosophila melanogaster GN=SdhA PE=2 SV=3	30	30	645240000	710600000	844840000	907470000	842180000	929000000	922810000	806500000	807720000	802230000	814580000	817350000	777037500	875122500	810470000	0.958749	1.07977	0.598917	0.077774
tr|Q8SXR1|Q8SXR1_DROME Neural lazarillo, isoform A OS=Drosophila melanogaster GN=NLaz PE=1 SV=1;tr|M9PBN2|M9PBN2_DROME Neural lazarillo, isoform B OS=Drosophila melanogaster GN=NLaz PE=1 SV=1	6	6	12769000	7396700	0	11841000	11424000	11733000	13917000	10171000	9198300	11001000	10041000	9616900	8001675	11811250	9964300	0.803034	1.18536	0.529097	0.0777903
tr|M9PHM6|M9PHM6_DROME Ribosomal protein L18, isoform B OS=Drosophila melanogaster GN=RpL18 PE=4 SV=1;sp|Q9VS34|RL18_DROME 60S ribosomal protein L18 OS=Drosophila melanogaster GN=RpL18 PE=1 SV=1	9	9	96194000	77439000	97586000	95142000	103940000	91740000	93492000	136580000	86482000	89884000	78677000	79277000	91590250	106438000	83580000	1.09584	1.27349	0.194326	0.0777977
sp|P20007|PCKG_DROME Phosphoenolpyruvate carboxykinase [GTP] OS=Drosophila melanogaster GN=Pepck PE=2 SV=2	13	12	0	0	0	0	10633000	13487000	0	15262000	23259000	22149000	14192000	15002000	0	9845500	18650500	0	0.527895	0.000216229	0.0781846
sp|P48159|RL23_DROME 60S ribosomal protein L23 OS=Drosophila melanogaster GN=RpL23 PE=1 SV=2	7	7	61249000	63746000	73814000	63559000	63287000	66053000	51553000	59307000	65892000	78604000	80504000	62127000	65592000	60050000	71781750	0.91377	0.836564	0.291937	0.0790036
tr|Q9VQ29|Q9VQ29_DROME Cytochrome b-c1 complex subunit Rieske, mitochondrial OS=Drosophila melanogaster GN=RFeSP PE=1 SV=3	7	7	428610000	481900000	406270000	481410000	419220000	445640000	593220000	385270000	346660000	353260000	376500000	374550000	449547500	460837500	362742500	1.2393	1.27043	0.00549252	0.0791023
tr|Q7KT76|Q7KT76_DROME Anoctamin OS=Drosophila melanogaster GN=BG:DS04929.1 PE=1 SV=1;tr|M9PCX9|M9PCX9_DROME Anoctamin OS=Drosophila melanogaster GN=BG:DS04929.1 PE=1 SV=1;tr|X2JE80|X2JE80_DROME Anoctamin OS=Drosophila melanogaster GN=BG:DS04929.1 PE=1 SV=	7	7	5448400	0	6895900	7731800	7874700	6573100	6939900	5431600	0	6130700	4506100	4331400	5019025	6704825	3742050	1.34125	1.79175	0.578953	0.0795786
tr|A0A0B4LGQ6|A0A0B4LGQ6_DROME Odorant-binding protein 83a, isoform B OS=Drosophila melanogaster GN=Obp83a PE=4 SV=1;sp|P54193|OB83A_DROME General odorant-binding protein 83a OS=Drosophila melanogaster GN=Obp83a PE=1 SV=1;tr|A0A0B4LGP6|A0A0B4LGP6_DROME Odo	6	6	35893000	0	30341000	53453000	0	25262000	34759000	29915000	37286000	43808000	36706000	38808000	29921750	22484000	39152000	0.764246	0.574275	0.442943	0.0796161
tr|Q9VIQ6|Q9VIQ6_DROME FI17342p1 OS=Drosophila melanogaster GN=anon-WO0138581.5 PE=1 SV=1	2	2	26959000	29724000	18132000	18990000	24402000	23175000	23199000	19151000	18982000	18156000	14401000	0	23451250	22481750	12884750	1.82008	1.74483	0.0917281	0.0797485
tr|Q9VP52|Q9VP52_DROME GH24315p OS=Drosophila melanogaster GN=Dmel\CG11309 PE=1 SV=1;tr|Q9VP51|Q9VP51_DROME LD40450p OS=Drosophila melanogaster GN=Dmel\CG11309 PE=1 SV=1	5	5	0	0	6032800	0	0	7143100	0	4760900	6448000	8289600	7387200	5600100	1508200	2976000	6931225	0.217595	0.429361	0.0153257	0.0798027
tr|A4V3W8|A4V3W8_DROME Uncharacterized protein, isoform C OS=Drosophila melanogaster GN=CG32795 PE=4 SV=1;sp|Q9U1M2|TM120_DROME Transmembrane protein 120 homolog OS=Drosophila melanogaster GN=CG32795 PE=1 SV=1	7	7	0	23461000	15970000	0	11837000	12691000	18390000	9167700	9321300	8650000	9681700	7689300	9857750	13021425	8835575	1.11569	1.47375	0.86836	0.0800071
tr|A8JTM7|A8JTM7_DROME Megalin, isoform A OS=Drosophila melanogaster GN=mgl PE=1 SV=2	25	25	12199000	7025700	11754000	7513700	6117200	0	9221700	5781300	9598900	10599000	7206800	15475000	9623100	5280050	10719925	0.897684	0.492545	0.6373	0.0805772
tr|Q7JXC4|Q7JXC4_DROME CG6459 protein OS=Drosophila melanogaster GN=P32 PE=1 SV=1	7	7	164040000	186320000	162020000	133040000	174040000	138880000	125190000	197960000	128420000	110210000	119610000	132680000	161355000	159017500	122730000	1.31472	1.29567	0.0182191	0.0806992
sp|Q9VHD2|MAAI2_DROME Probable maleylacetoacetate isomerase 2 OS=Drosophila melanogaster GN=GstZ2 PE=1 SV=1	4	4	0	10650000	11759000	12832000	0	0	11436000	11285000	10810000	11598000	13908000	15134000	8810250	5680250	12862500	0.684956	0.441613	0.243698	0.0811188
sp|P18929|NU1M_DROME NADH-ubiquinone oxidoreductase chain 1 OS=Drosophila melanogaster GN=mt:ND1 PE=3 SV=3	2	2	0	0	0	0	11190000	10335000	6038700	0	9034100	12335000	14941000	17150000	0	6890925	13365025	0	0.515594	0.00026059	0.081636
tr|A0A0B4K7R1|A0A0B4K7R1_DROME Spase 22/23-subunit, isoform B OS=Drosophila melanogaster GN=Spase22-23 PE=4 SV=1;sp|Q9VCA9|SPCS3_DROME Signal peptidase complex subunit 3 OS=Drosophila melanogaster GN=Spase22-23 PE=2 SV=1	3	3	27466000	23756000	21715000	14919000	0	0	0	12681000	14722000	11783000	6992100	9129200	21964000	3170250	10656575	2.06107	0.297492	0.0110259	0.0817493
tr|Q8T5S9|Q8T5S9_DROME GH12103p OS=Drosophila melanogaster GN=metro PE=1 SV=1;tr|A1Z8G0|A1Z8G0_DROME Menage a trois, isoform A OS=Drosophila melanogaster GN=metro PE=1 SV=1;tr|A0A0B4LF49|A0A0B4LF49_DROME Menage a trois, isoform D OS=Drosophila melanogaster	15	15	13316000	14158000	15693000	16915000	10344000	16553000	14399000	11424000	16751000	18785000	16626000	14463000	15020500	13180000	16656250	0.901794	0.791295	0.218974	0.0821078
tr|M9PCE8|M9PCE8_DROME Angiotensin-converting enzyme OS=Drosophila melanogaster GN=Acer PE=3 SV=1;sp|Q9VLJ6|ACER_DROME Angiotensin-converting enzyme-related protein OS=Drosophila melanogaster GN=Acer PE=1 SV=1	14	14	14273000	13524000	13001000	16214000	16009000	20198000	13872000	12680000	21214000	16744000	23997000	19522000	14253000	15689750	20369250	0.699731	0.770266	0.0106954	0.0823163
tr|Q9VU39|Q9VU39_DROME Adenosine kinase, isoform A OS=Drosophila melanogaster GN=AdenoK PE=1 SV=1;tr|Q9VU38|Q9VU38_DROME Adenosine kinase, isoform B OS=Drosophila melanogaster GN=AdenoK PE=1 SV=1	9	9	25779000	24610000	22986000	26211000	42554000	48421000	41737000	37741000	48152000	44037000	50238000	56848000	24896500	42613250	49818750	0.499742	0.855366	0.000105317	0.0827564
tr|Q9VUB8|Q9VUB8_DROME Endosulfine, isoform A OS=Drosophila melanogaster GN=endos PE=1 SV=1	3	3	0	10553000	14431000	0	18245000	0	0	0	21206000	17243000	11789000	10885000	6246000	4561250	15280750	0.40875	0.298496	0.0867476	0.0832644
tr|A0A0B4KGP8|A0A0B4KGP8_DROME Eukaryotic initiation factor 2gamma, isoform D OS=Drosophila melanogaster GN=eIF2gamma PE=4 SV=1;sp|Q24208|IF2G_DROME Eukaryotic translation initiation factor 2 subunit 3 OS=Drosophila melanogaster GN=eIF2gamma PE=2 SV=1	17	17	34742000	25962000	28858000	24619000	25922000	37988000	42558000	29082000	44687000	39309000	39759000	48757000	28545250	33887500	43128000	0.661873	0.785742	0.00369483	0.0836142
tr|A8JRH3|A8JRH3_DROME FI20012p1 OS=Drosophila melanogaster GN=tmod PE=1 SV=1;tr|A0A0B4K6N4|A0A0B4K6N4_DROME Tropomodulin, isoform N OS=Drosophila melanogaster GN=tmod PE=1 SV=1;tr|O46231|O46231_DROME FI18705p1 OS=Drosophila melanogaster GN=tmod PE=1 SV=1;	17	1	74154000	84083000	66359000	63232000	77051000	81213000	66378000	75848000	71546000	64925000	70176000	62179000	71957000	75122500	67206500	1.07069	1.11779	0.391323	0.0841929
tr|M9PG22|M9PG22_DROME ADP ribosylation factor at 79F, isoform J OS=Drosophila melanogaster GN=Arf79F PE=3 SV=1;sp|P61209|ARF1_DROME ADP-ribosylation factor 1 OS=Drosophila melanogaster GN=Arf79F PE=1 SV=2	11	9	130480000	84019000	118600000	116400000	85255000	88865000	103370000	99797000	64691000	79524000	82986000	91583000	112374750	94321750	79696000	1.41004	1.18352	0.0287132	0.0843019
tr|A0A0B4LGL6|A0A0B4LGL6_DROME Unzipped, isoform B OS=Drosophila melanogaster GN=uzip PE=4 SV=1;sp|P10379|UZIP_DROME Protein unzipped OS=Drosophila melanogaster GN=uzip PE=1 SV=2	14	14	61692000	67143000	65384000	67080000	71628000	61899000	80654000	62945000	64235000	60357000	54743000	58124000	65324750	69281500	59364750	1.1004	1.16705	0.0453652	0.0846231
sp|Q9VG73|ILF2_DROME Interleukin enhancer-binding factor 2 homolog OS=Drosophila melanogaster GN=CG5641 PE=2 SV=1	8	8	6617100	0	6060600	5666200	7271700	6651100	6379700	7140700	0	5195900	6182200	4617900	4585975	6860800	3999000	1.14678	1.71563	0.785574	0.0847281
tr|M9PGT0|M9PGT0_DROME Uncharacterized protein, isoform R OS=Drosophila melanogaster GN=CG34417 PE=1 SV=1;tr|M9PDW8|M9PDW8_DROME Uncharacterized protein, isoform T OS=Drosophila melanogaster GN=CG34417 PE=1 SV=1;tr|M9MS17|M9MS17_DROME Uncharacterized prote	42	42	76045000	98487000	57465000	60810000	56865000	69429000	82474000	60161000	126220000	107030000	76429000	73659000	73201750	67232250	95834500	0.763835	0.701545	0.200014	0.0849612
tr|A4V4W0|A4V4W0_DROME RH38069p1 OS=Drosophila melanogaster GN=stnA PE=1 SV=1;sp|Q24211|STNA_DROME Protein stoned-A OS=Drosophila melanogaster GN=stnA PE=1 SV=3	22	22	51847000	85524000	56759000	54989000	52521000	55728000	66296000	45176000	47334000	44071000	47651000	43554000	62279750	54930250	45652500	1.36421	1.20323	0.0795785	0.0855976
tr|Q9VKG4|Q9VKG4_DROME BcDNA.GH07269 OS=Drosophila melanogaster GN=BcDNA:GH07269 PE=1 SV=2	4	4	23417000	27042000	17424000	16592000	25223000	24404000	33494000	18564000	23016000	17528000	15444000	17049000	21118750	25421250	18259250	1.15661	1.39224	0.375365	0.0856982
tr|Q9W369|Q9W369_DROME Mutant tan OS=Drosophila melanogaster GN=t PE=1 SV=1	23	23	456120000	496970000	560770000	514630000	693830000	689180000	749200000	590060000	636160000	604720000	595620000	604290000	507122500	680567500	610197500	0.831079	1.11532	0.00457628	0.0859268
tr|H8F4T6|H8F4T6_DROME FI19911p1 OS=Drosophila melanogaster GN=CG16935-RA PE=1 SV=1;sp|Q9V6U9|MECR_DROME Enoyl-[acyl-carrier-protein] reductase, mitochondrial OS=Drosophila melanogaster GN=CG16935 PE=3 SV=2	19	19	133070000	139770000	141510000	142430000	180920000	178020000	189750000	130190000	211130000	208620000	229200000	174470000	139195000	169720000	205855000	0.67618	0.824464	0.0012168	0.0860834
tr|A0A0B4LG52|A0A0B4LG52_DROME GEO08239p1 OS=Drosophila melanogaster GN=RpS16 PE=2 SV=1;sp|Q9W237|RS16_DROME 40S ribosomal protein S16 OS=Drosophila melanogaster GN=RpS16 PE=1 SV=1	10	10	93442000	82530000	95881000	110930000	103590000	92736000	103840000	103840000	143090000	112640000	100690000	125350000	95695750	101001500	120442500	0.794535	0.838587	0.0617508	0.0862357
tr|Q9VGH5|Q9VGH5_DROME AT27789p OS=Drosophila melanogaster GN=glo PE=1 SV=1	10	10	0	0	0	0	20283000	17627000	19919000	21545000	15643000	15602000	20507000	15535000	0	19843500	16821750	0	1.17963	9.43295e-06	0.0864668
tr|Q9VJH2|Q9VJH2_DROME Aspartyl-tRNA synthetase, mitochondrial, isoform A OS=Drosophila melanogaster GN=AspRS-m PE=1 SV=3	14	14	9696300	10654000	8414300	8796900	10451000	12723000	14436000	11073000	7407500	11452000	9059200	10484000	9390375	12170750	9600675	0.978095	1.2677	0.842358	0.0865586
sp|Q9W3J5|SYFA_DROME Phenylalanine--tRNA ligase alpha subunit OS=Drosophila melanogaster GN=alpha-PheRS PE=1 SV=1	10	10	0	0	0	0	18384000	17912000	17070000	12165000	19041000	23214000	18794000	19067000	0	16382750	20029000	0	0.817951	1.44716e-06	0.0869281
tr|Q9W2L6|Q9W2L6_DROME CG9394, isoform A OS=Drosophila melanogaster GN=CG9394 PE=1 SV=1	30	30	373260000	300810000	361250000	370030000	316600000	324240000	331160000	289980000	309650000	286160000	295550000	280210000	351337500	315495000	292892500	1.19954	1.07717	0.0183421	0.087029
tr|Q9VNA3|Q9VNA3_DROME GH21273p OS=Drosophila melanogaster GN=CG11999 PE=1 SV=1	9	9	35823000	38919000	21449000	25043000	21662000	21021000	25522000	21717000	21126000	21264000	17970000	15466000	30308500	22480500	18956500	1.59884	1.1859	0.0422798	0.0874884
tr|O16158|O16158_DROME Calcium-binding protein OS=Drosophila melanogaster GN=Scp2 PE=1 SV=1	6	6	200780000	255870000	116350000	164290000	129400000	126950000	107990000	85234000	101780000	87901000	89523000	78034000	184322500	112393500	89309500	2.06386	1.25847	0.0190171	0.0879495
tr|Q8IQX3|Q8IQX3_DROME Uncharacterized protein, isoform A OS=Drosophila melanogaster GN=CG32544 PE=1 SV=1	5	5	25946000	33518000	24634000	25896000	23783000	22267000	26952000	39627000	0	15480000	25380000	17832000	27498500	28157250	14673000	1.87409	1.91898	0.0654606	0.088177
tr|Q9W127|Q9W127_DROME CG3663 OS=Drosophila melanogaster GN=CG3663 PE=1 SV=1	5	5	22514000	27369000	37075000	39953000	22586000	30989000	20757000	29831000	31495000	32475000	29349000	32529000	31727750	26040750	31462000	1.00845	0.827689	0.951033	0.0883024
tr|Q9VVG5|Q9VVG5_DROME CG7630 OS=Drosophila melanogaster GN=BcDNA:RH19679 PE=1 SV=2	1	1	70435000	51190000	82740000	62194000	0	0	0	66646000	65724000	66942000	33210000	50634000	66639750	16661500	54127500	1.23116	0.30782	0.271337	0.0884243
tr|B5RIR1|B5RIR1_DROME FI04125p OS=Drosophila melanogaster GN=nrv1 PE=1 SV=1;sp|Q24046|ATPB1_DROME Sodium/potassium-transporting ATPase subunit beta-1 OS=Drosophila melanogaster GN=nrv1 PE=1 SV=2	12	12	113670000	86130000	87874000	76956000	113990000	104690000	118570000	108650000	109970000	100580000	104820000	96934000	91157500	111475000	103076000	0.884372	1.08148	0.203947	0.0885323
sp|P08182|CSK2B_DROME Casein kinase II subunit beta OS=Drosophila melanogaster GN=CkIIbeta PE=2 SV=2;tr|A4V4C1|A4V4C1_DROME Casein kinase II beta subunit, isoform C OS=Drosophila melanogaster GN=CkIIbeta PE=1 SV=1;tr|M9NGA3|M9NGA3_DROME Casein kinase II be	5	5	22465000	0	14801000	13259000	16398000	14355000	20221000	13208000	0	0	14887000	13606000	12631250	16045500	7123250	1.77324	2.25255	0.410369	0.0888995
tr|Q9VX14|Q9VX14_DROME RH64870p OS=Drosophila melanogaster GN=Ucp4A PE=1 SV=1	5	5	5229500	0	4609000	4333500	0	0	4537700	0	4171700	4710400	3189400	2493300	3543000	1134425	3641200	0.973031	0.311553	0.941991	0.089282
tr|M9NCS8|M9NCS8_DROME Glutactin, isoform D OS=Drosophila melanogaster GN=Glt PE=4 SV=1;sp|P33438|GLT_DROME Glutactin OS=Drosophila melanogaster GN=Glt PE=1 SV=2	15	14	35318000	48845000	46148000	20412000	28970000	35733000	47022000	35597000	28004000	26084000	27276000	33121000	37680750	36830500	28621250	1.31653	1.28682	0.221376	0.0893066
tr|Q59E23|Q59E23_DROME Henna, isoform B OS=Drosophila melanogaster GN=Hn PE=1 SV=1;tr|M9PBV1|M9PBV1_DROME Henna, isoform C OS=Drosophila melanogaster GN=Hn PE=1 SV=1;sp|P17276|PH4H_DROME Protein henna OS=Drosophila melanogaster GN=Hn PE=2 SV=3	17	17	27876000	33340000	27266000	24812000	57349000	56406000	43453000	47553000	40236000	40101000	45362000	47630000	28323500	51190250	43332250	0.653636	1.18134	0.001192	0.0893827
tr|O77062|O77062_DROME Amino acid transporter OS=Drosophila melanogaster GN=Eaat1 PE=1 SV=1	8	8	310780000	380330000	344530000	383830000	517070000	362110000	421690000	320950000	302130000	322630000	312130000	335990000	354867500	405455000	318220000	1.11516	1.27413	0.0968623	0.0898586
tr|Q9VT61|Q9VT61_DROME CG8108, isoform A OS=Drosophila melanogaster GN=BcDNA:GH07921 PE=1 SV=1	13	13	0	0	0	3804900	9297200	13104000	13494000	8306600	12848000	14384000	13076000	17072000	951225	11050450	14345000	0.0663106	0.770335	6.28017e-05	0.0905286
tr|Q7KTP7|Q7KTP7_DROME LP22840p OS=Drosophila melanogaster GN=Dmel\CG44001 PE=1 SV=2	5	5	6541800	0	11104000	7554400	10049000	9680300	9302800	8322400	0	0	8534100	8629700	6300050	9338625	4290950	1.46822	2.17635	0.575253	0.0905348
tr|A0A0B4KH03|A0A0B4KH03_DROME Tetraspanin OS=Drosophila melanogaster GN=Tsp96F PE=1 SV=1;tr|Q9V3X2|Q9V3X2_DROME Tetraspanin OS=Drosophila melanogaster GN=Tsp96F PE=1 SV=1	5	5	37642000	41716000	35836000	35267000	32370000	34526000	47463000	35612000	34642000	30494000	28232000	22404000	37615250	37492750	28943000	1.29963	1.2954	0.0255845	0.09058
sp|Q9I7K0|JUPIT_DROME Microtubule-associated protein Jupiter OS=Drosophila melanogaster GN=Jupiter PE=1 SV=2	9	9	48962000	67798000	37465000	41279000	51242000	41336000	46454000	35440000	38631000	38044000	33148000	35471000	48876000	43618000	36323500	1.34558	1.20082	0.117112	0.090597
tr|A4V1B2|A4V1B2_DROME Patj, isoform B OS=Drosophila melanogaster GN=Patj PE=1 SV=1;sp|Q9NB04|PATJ_DROME Patj homolog OS=Drosophila melanogaster GN=Patj PE=1 SV=2	14	14	0	27562000	18809000	17060000	22713000	20795000	14749000	18762000	10585000	19114000	13947000	13580000	15857750	19254750	14306500	1.10843	1.34587	0.805555	0.0907507
tr|Q6NP72|Q6NP72_DROME GEO09659p1 OS=Drosophila melanogaster GN=CG13220 PE=1 SV=1	4	4	90244000	84721000	107920000	105150000	108630000	94728000	94242000	97461000	86563000	77707000	72260000	101080000	97008750	98765250	84402500	1.14936	1.17017	0.186408	0.0907665
tr|Q8IN49|Q8IN49_DROME MIP05539p OS=Drosophila melanogaster GN=CG31195-RA PE=1 SV=2	22	22	0	0	25053000	23709000	23941000	25559000	23770000	21480000	34297000	24647000	27801000	26271000	12190500	23687500	28254000	0.431461	0.838377	0.0716377	0.0915122
tr|A0A126GUN3|A0A126GUN3_DROME Unc-104 ortholog, isoform I OS=Drosophila melanogaster GN=unc-104 PE=3 SV=1;sp|A1ZAJ2|KIF1A_DROME Kinesin-like protein unc-104 OS=Drosophila melanogaster GN=unc-104 PE=1 SV=1;tr|A0A0B4KF91|A0A0B4KF91_DROME Unc-104 ortholog, i	14	14	7400000	0	9068400	6638900	6936900	5784400	6972200	5458100	6452600	4663800	4507700	4683600	5776825	6287900	5076925	1.13786	1.23853	0.743691	0.0916704
tr|Q8I935|Q8I935_DROME Uncharacterized protein, isoform D OS=Drosophila melanogaster GN=BcDNA:GH09028 PE=1 SV=2;tr|M9PBR6|M9PBR6_DROME Uncharacterized protein, isoform F OS=Drosophila melanogaster GN=Vap-33B PE=1 SV=1;tr|Q9VRR4|Q9VRR4_DROME LP10490p OS=Dro	14	14	24330000	21467000	21121000	18140000	14755000	14550000	17693000	13570000	19851000	22373000	16509000	15902000	21264500	15142000	18658750	1.13965	0.811523	0.234501	0.0917863
tr|Q9V470|Q9V470_DROME Succinate--CoA ligase [GDP-forming] subunit beta, mitochondrial OS=Drosophila melanogaster GN=Sucb PE=1 SV=1	11	11	46283000	57947000	45432000	45997000	42492000	35645000	38354000	39929000	47189000	43911000	40416000	41535000	48914750	39105000	43262750	1.13064	0.903895	0.14427	0.0918099
tr|E1JJM9|E1JJM9_DROME GEO07866p1 OS=Drosophila melanogaster GN=RpS15Aa PE=1 SV=1;sp|P48149|RS15A_DROME 40S ribosomal protein S15Aa OS=Drosophila melanogaster GN=RpS15Aa PE=1 SV=2;sp|Q7KR04|RS15B_DROME 40S ribosomal protein S15Ab OS=Drosophila melanogaster	7	7	59975000	0	52588000	45011000	58466000	54497000	59998000	79244000	74824000	73141000	73974000	74522000	39393500	63051250	74115250	0.531517	0.850719	0.0420799	0.0924709
tr|M9NGK3|M9NGK3_DROME Terribly reduced optic lobes, isoform AL OS=Drosophila melanogaster GN=trol PE=1 SV=2;tr|X2JDK9|X2JDK9_DROME Terribly reduced optic lobes, isoform AS OS=Drosophila melanogaster GN=trol PE=1 SV=1;tr|M9NDM1|M9NDM1_DROME Terribly reduce	77	77	549240000	608470000	467090000	389750000	438910000	422470000	577300000	403330000	390580000	402220000	373050000	343350000	503637500	460502500	377300000	1.33485	1.22052	0.043207	0.0925689
tr|Q9VQM2|Q9VQM2_DROME NADH dehydrogenase [ubiquinone] 1 subunit C2 OS=Drosophila melanogaster GN=ND-B14.5B PE=1 SV=1	7	7	70423000	73223000	77404000	88093000	100780000	78659000	94529000	102290000	155820000	93356000	109590000	136870000	77285750	94064500	123909000	0.62373	0.759142	0.0179832	0.0925719
tr|X2JDI1|X2JDI1_DROME Serine/threonine-protein phosphatase OS=Drosophila melanogaster GN=mts PE=3 SV=1;sp|P23696|PP2A_DROME Serine/threonine-protein phosphatase PP2A OS=Drosophila melanogaster GN=mts PE=2 SV=1	9	8	40762000	31721000	40203000	44109000	36825000	45022000	37326000	59099000	36187000	31884000	30204000	36661000	39198750	44568000	33734000	1.162	1.32116	0.126526	0.0931891
tr|A0A0B4LFB3|A0A0B4LFB3_DROME Eukaryotic translation initiation factor 3 subunit M OS=Drosophila melanogaster GN=eIF3m PE=3 SV=1;sp|Q7JVI3|EIF3M_DROME Eukaryotic translation initiation factor 3 subunit M OS=Drosophila melanogaster GN=Tango7 PE=2 SV=1	13	13	11772000	15332000	0	13488000	10194000	8288900	11332000	0	12167000	13402000	11126000	14269000	10148000	7453725	12741000	0.796484	0.585019	0.490067	0.0934174
tr|Q9VWD0|Q9VWD0_DROME GH23568p OS=Drosophila melanogaster GN=parvin PE=1 SV=2	8	8	0	0	8196200	5983400	8514800	11432000	12016000	8201700	5180500	8112200	8979000	0	3544900	10041125	5567925	0.636664	1.80339	0.513652	0.0940892
tr|Q9VSR5|Q9VSR5_DROME GM03767p OS=Drosophila melanogaster GN=mRpL12 PE=1 SV=1	5	5	13016000	20622000	11020000	12392000	17666000	16285000	20451000	19761000	13879000	16160000	0	13827000	14262500	18540750	10966500	1.30055	1.69067	0.470555	0.0944974
sp|O02195|EIF3I_DROME Eukaryotic translation initiation factor 3 subunit I OS=Drosophila melanogaster GN=Trip1 PE=1 SV=1	12	12	21761000	21556000	17672000	16222000	23532000	23974000	24830000	22854000	23312000	22711000	19366000	22154000	19302750	23797500	21885750	0.881978	1.08735	0.167056	0.0951082
tr|M9PF04|M9PF04_DROME Uncharacterized protein, isoform D OS=Drosophila melanogaster GN=Dmel\CG32103 PE=1 SV=1;tr|Q9VTX3|Q9VTX3_DROME RE56970p OS=Drosophila melanogaster GN=Dmel\CG32103 PE=1 SV=2;tr|Q0E8F2|Q0E8F2_DROME FI05451p OS=Drosophila melanogaster G	8	8	23365000	25325000	20854000	22031000	20326000	19931000	19879000	21368000	21296000	16481000	0	0	22893750	20376000	9444250	2.42409	2.1575	0.0538857	0.0964526
tr|M9MRD0|M9MRD0_DROME Ubiquitin carboxyl-terminal hydrolase OS=Drosophila melanogaster GN=Uch PE=3 SV=1;sp|P35122|UCHL_DROME Ubiquitin carboxyl-terminal hydrolase OS=Drosophila melanogaster GN=Uch PE=2 SV=2;tr|M9PE40|M9PE40_DROME Ubiquitin carboxyl-termin	12	12	77437000	88012000	48262000	50973000	68025000	56476000	63737000	77169000	61070000	47814000	47519000	62322000	66171000	66351750	54681250	1.21012	1.21343	0.320836	0.0965667
tr|E6EK18|E6EK18_DROME Calcium-transporting ATPase OS=Drosophila melanogaster GN=PMCA PE=1 SV=1	47	1	550240000	445180000	524980000	526500000	576340000	572370000	668350000	477990000	501770000	506630000	495910000	482140000	511725000	573762500	496612500	1.03043	1.15535	0.544404	0.0967811
tr|Q9VG69|Q9VG69_DROME CG5844 OS=Drosophila melanogaster GN=CG5844 PE=1 SV=1	14	14	21260000	37059000	28531000	26073000	23808000	25304000	29752000	17370000	27837000	28609000	30132000	30318000	28230750	24058500	29224000	0.966013	0.823245	0.777589	0.0972835
tr|Q9VXV6|Q9VXV6_DROME Secretory carrier-associated membrane protein OS=Drosophila melanogaster GN=Scamp PE=1 SV=1	4	4	19163000	17928000	21850000	23287000	15009000	17008000	17045000	14141000	0	12720000	12335000	12751000	20557000	15800750	9451500	2.175	1.67177	0.0167298	0.0973545
sp|Q9VFC8|GYS_DROME Glycogen [starch] synthase OS=Drosophila melanogaster GN=GlyS PE=1 SV=2;tr|A0A0B4KHJ5|A0A0B4KHJ5_DROME Glycogen [starch] synthase OS=Drosophila melanogaster GN=GlyS PE=1 SV=1	22	22	67229000	87541000	69632000	75558000	86453000	86370000	87125000	110420000	101150000	103670000	114750000	103270000	74990000	92592000	105710000	0.709394	0.875906	0.00136423	0.0975037
tr|Q9VEY5|Q9VEY5_DROME MICOS complex subunit OS=Drosophila melanogaster GN=CG5903 PE=1 SV=1	10	10	128650000	129780000	124810000	134020000	97943000	103840000	120140000	107510000	138360000	121000000	116610000	111840000	129315000	107358250	121952500	1.06037	0.880328	0.271648	0.0976984
tr|Q8I930|Q8I930_DROME GH14147p OS=Drosophila melanogaster GN=hoe1 PE=1 SV=1;tr|Q9Y163|Q9Y163_DROME BcDNA.GH02636 OS=Drosophila melanogaster GN=hoe1 PE=1 SV=1;tr|Q9VR47|Q9VR47_DROME FI04465p OS=Drosophila melanogaster GN=hoe1 PE=1 SV=2;tr|F0JAH7|F0JAH7_DRO	10	10	40283000	38948000	49640000	40963000	33976000	44757000	43639000	41088000	35957000	37350000	28790000	36766000	42458500	40865000	34715750	1.22303	1.17713	0.0489725	0.0977306
tr|Q9V400|Q9V400_DROME Integrin linked kinase, isoform A OS=Drosophila melanogaster GN=Ilk PE=1 SV=1	10	10	12896000	8365500	11264000	11866000	14676000	12541000	13947000	20840000	12014000	11307000	12289000	11954000	11097875	15501000	11891000	0.9333	1.30359	0.454949	0.0982567
tr|Q9W299|Q9W299_DROME LD03212p OS=Drosophila melanogaster GN=CG11474 PE=1 SV=1	8	8	33386000	0	26899000	28470000	28502000	28928000	23199000	23467000	22328000	23423000	21104000	24066000	22188750	26024000	22730250	0.976177	1.14491	0.94517	0.098771
tr|Q9VI53|Q9VI53_DROME CG1105 OS=Drosophila melanogaster GN=CG1105 PE=1 SV=1	9	9	14883000	7085400	12922000	8488500	9025600	10929000	0	0	8857700	11364000	11818000	11164000	10844725	4988650	10800925	1.00406	0.461872	0.982796	0.0990663
tr|Q9VVH5|Q9VVH5_DROME AT13736p OS=Drosophila melanogaster GN=UQCR-Q PE=1 SV=1	5	5	439780000	491090000	323940000	310780000	292840000	284280000	352940000	256170000	281980000	249170000	231970000	244240000	391397500	296557500	251840000	1.55415	1.17756	0.0217677	0.0997435
tr|X2J4W8|X2J4W8_DROME Kruppel homolog 2, isoform C OS=Drosophila melanogaster GN=Kr-h2 PE=1 SV=1;sp|Q9V447|KRH2_DROME Krueppel homolog 2 OS=Drosophila melanogaster GN=Kr-h2 PE=1 SV=1	10	10	121510000	98375000	99653000	102630000	58914000	62717000	83510000	59745000	63367000	53645000	48796000	38445000	105542000	66221500	51063250	2.06689	1.29685	0.000341915	0.0997616
tr|Q8MLS2|Q8MLS2_DROME Ribose-5-phosphate isomerase, isoform B OS=Drosophila melanogaster GN=Rpi PE=1 SV=3	6	6	0	0	9360600	13568000	0	12993000	7210000	0	10455000	12030000	11171000	11147000	5732150	5050750	11200750	0.511765	0.45093	0.162408	0.0997861
tr|A1ZA97|A1ZA97_DROME Carboxylic ester hydrolase OS=Drosophila melanogaster GN=Jhedup PE=1 SV=2	12	12	18564000	20323000	27507000	23460000	31413000	32669000	28682000	28150000	22112000	26658000	24741000	30832000	22463500	30228500	26085750	0.861141	1.15881	0.226377	0.0999558
tr|Q9W1G7|Q9W1G7_DROME LD21576p OS=Drosophila melanogaster GN=Nap1 PE=1 SV=1	11	11	81421000	90554000	69433000	64214000	74431000	69617000	75953000	63124000	67276000	63948000	55471000	65976000	76405500	70781250	63167750	1.20957	1.12053	0.0879079	0.100333
tr|A0A0B4LFD2|A0A0B4LFD2_DROME Heat shock protein cognate 5, isoform B OS=Drosophila melanogaster GN=Hsc70-5 PE=3 SV=1;sp|P29845|HSP7E_DROME Heat shock 70 kDa protein cognate 5 OS=Drosophila melanogaster GN=Hsc70-5 PE=1 SV=2	47	46	341670000	430910000	340820000	361100000	427140000	439370000	463170000	406630000	453630000	486100000	448760000	459890000	368625000	434077500	462095000	0.797726	0.939369	0.006427	0.100636
sp|P06002|OPS1_DROME Opsin Rh1 OS=Drosophila melanogaster GN=ninaE PE=1 SV=1	8	8	394200000	487020000	560370000	623700000	734460000	748110000	804490000	728760000	546590000	638800000	515490000	801000000	516322500	753955000	625470000	0.825495	1.20542	0.225998	0.101142
tr|Q9VVU2|Q9VVU2_DROME GEO07453p1 OS=Drosophila melanogaster GN=RpL26 PE=1 SV=1	11	11	52375000	71643000	50262000	52147000	46735000	45637000	42509000	44113000	61955000	51966000	44389000	49929000	56606750	44748500	52059750	1.08734	0.85956	0.49284	0.101253
tr|O97066|O97066_DROME Signal peptidase complex catalytic subunit SEC11 OS=Drosophila melanogaster GN=twr PE=1 SV=1	7	7	22882000	26845000	20633000	17767000	17503000	13469000	0	15840000	25102000	19790000	18372000	17208000	22031750	11703000	20118000	1.09513	0.581718	0.48786	0.10135
tr|Q9VIX3|Q9VIX3_DROME Paxillin, isoform B OS=Drosophila melanogaster GN=Pax PE=1 SV=2;tr|Q8INW7|Q8INW7_DROME FI11475p OS=Drosophila melanogaster GN=Pax PE=1 SV=1;tr|D3DMM0|D3DMM0_DROME MIP15702p OS=Drosophila melanogaster GN=Pax PE=1 SV=1;tr|Q9VIX2|Q9VIX2	8	8	16689000	0	13888000	13144000	16631000	16326000	16782000	12791000	15329000	13938000	11479000	10539000	10930250	15632500	12821250	0.85251	1.21926	0.643448	0.101626
tr|M9NGX5|M9NGX5_DROME Uncharacterized protein, isoform G OS=Drosophila melanogaster GN=CG32694 PE=4 SV=1;tr|Q9W2Z7|Q9W2Z7_DROME Uncharacterized protein, isoform B OS=Drosophila melanogaster GN=CG32694 PE=4 SV=2	2	2	0	0	0	0	4375900	0	0	0	3392700	3448200	2702700	3393500	0	1093975	3234275	0	0.338244	1.76939e-06	0.101683
sp|P54352|EAS_DROME Ethanolamine kinase OS=Drosophila melanogaster GN=eas PE=1 SV=2	7	7	0	0	0	0	5821900	5135500	0	0	6202000	5456000	5754800	5858400	0	2739350	5817800	0	0.470857	2.28542e-08	0.101869
tr|A0A0B4LGJ4|A0A0B4LGJ4_DROME Ras-associated protein 2-like, isoform C OS=Drosophila melanogaster GN=Rap2l PE=1 SV=1;tr|O96692|O96692_DROME RE63021p OS=Drosophila melanogaster GN=Rap2l PE=1 SV=1	2	2	0	0	0	0	7444200	0	0	0	4958000	6609400	5198100	5309800	0	1861050	5518825	0	0.337219	5.79413e-06	0.102193
tr|Q7JXB5|Q7JXB5_DROME RE12569p OS=Drosophila melanogaster GN=CG10924 PE=1 SV=1;tr|A8DYI3|A8DYI3_DROME Uncharacterized protein, isoform B OS=Drosophila melanogaster GN=CG10924 PE=1 SV=1	14	13	0	0	0	0	14870000	15868000	6458700	11659000	15794000	16649000	15287000	18124000	0	12213925	16463500	0	0.741879	1.89676e-07	0.102509
tr|X2J8F5|X2J8F5_DROME Larval serum protein 1 beta, isoform B OS=Drosophila melanogaster GN=Lsp1beta PE=4 SV=1;sp|P11996|LSP1B_DROME Larval serum protein 1 beta chain OS=Drosophila melanogaster GN=Lsp1beta PE=2 SV=3	34	30	7200800	23896000	22593000	30384000	490370000	1066400000	559210000	741730000	893960000	987180000	1159200000	909570000	21018450	714427500	987477500	0.021285	0.723487	3.99543e-06	0.103567
sp|Q9VXP4|PA1B2_DROME Platelet-activating factor acetylhydrolase IB subunit beta homolog OS=Drosophila melanogaster GN=Paf-AHalpha PE=1 SV=1	3	3	0	5455400	5741600	4434000	0	5522500	4813900	6791400	0	3706200	0	0	3907750	4281950	926550	4.21753	4.62139	0.115875	0.103667
tr|A8DYC5|A8DYC5_DROME GEO13345p1 OS=Drosophila melanogaster GN=ND-MWFE PE=2 SV=1;tr|A8DYC4|A8DYC4_DROME NADH dehydrogenase (Ubiquinone) MWFE subunit, isoform B OS=Drosophila melanogaster GN=ND-MWFE PE=4 SV=1	4	4	39128000	45686000	33552000	33127000	41434000	36848000	34111000	31025000	34004000	26638000	23884000	0	37873250	35854500	21131500	1.79227	1.69673	0.0791402	0.10385
tr|Q8SXX2|Q8SXX2_DROME Angiotensin-converting enzyme OS=Drosophila melanogaster GN=Ance-3 PE=2 SV=1	4	4	0	0	0	4645200	4106700	4484400	4119900	4955400	3100500	5009800	0	0	1161300	4416600	2027575	0.572753	2.17827	0.627426	0.104501
tr|O44226|O44226_DROME Elongin B OS=Drosophila melanogaster GN=EloB PE=1 SV=1	8	8	43985000	61716000	39841000	35241000	38679000	47568000	49024000	51544000	36489000	40358000	38862000	45373000	45195750	46703750	40270500	1.1223	1.15975	0.449255	0.104856
tr|Q9VEN3|Q9VEN3_DROME FI20177p1 OS=Drosophila melanogaster GN=GckIII PE=1 SV=1	11	11	4991100	0	6029000	0	4514700	6016600	0	0	5267700	6773800	4929800	5789400	2755025	2632825	5690175	0.484172	0.462697	0.126375	0.104927
tr|F3YDH0|F3YDH0_DROME Heat shock 70-kDa protein cognate 3, isoform E OS=Drosophila melanogaster GN=Hsc70-3 PE=1 SV=1;sp|P29844|HSP7C_DROME Heat shock 70 kDa protein cognate 3 OS=Drosophila melanogaster GN=Hsc70-3 PE=2 SV=2	39	35	1204800000	1495100000	1146700000	1124200000	884900000	878050000	964850000	719180000	826490000	759560000	706920000	704410000	1242700000	861745000	749345000	1.65838	1.15	0.00158493	0.104958
tr|A1Z968|A1Z968_DROME NAT1, isoform D OS=Drosophila melanogaster GN=NAT1 PE=1 SV=1	7	7	0	0	0	0	2289500	3058400	0	0	3832200	3735800	2290300	2326100	0	1336975	3046100	0	0.438914	0.000379874	0.105
tr|Q9VJ68|Q9VJ68_DROME FI20105p1 OS=Drosophila melanogaster GN=anon-ct PE=1 SV=2	8	8	11565000	0	13130000	18717000	9993400	12816000	0	0	12104000	11332000	11601000	13551000	10853000	5702350	12147000	0.893472	0.469445	0.754991	0.10508
tr|Q9VFS1|Q9VFS1_DROME Adenosine deaminase-related growth factor D OS=Drosophila melanogaster GN=Adgf-D PE=1 SV=3	12	12	0	0	0	8659600	14360000	19194000	10815000	15879000	8775900	11554000	12477000	12562000	2164900	15062000	11342225	0.190871	1.32796	0.00776881	0.105204
tr|Q26459|Q26459_DROME EN protein binding protein OS=Drosophila melanogaster GN=Msr-110 PE=1 SV=1;tr|Q9VRM5|Q9VRM5_DROME FI04596p OS=Drosophila melanogaster GN=Msr-110 PE=1 SV=1;tr|Q8IQ63|Q8IQ63_DROME Msr-110, isoform C OS=Drosophila melanogaster GN=Msr-11	9	9	9110800	8414600	5837500	8199900	7079300	5293800	7281500	5153100	0	0	6028400	5422800	7890700	6201925	2862800	2.75629	2.16638	0.0316802	0.105275
tr|A0A1W5Q0S1|A0A1W5Q0S1_DROME Foraging, isoform L OS=Drosophila melanogaster GN=for PE=4 SV=1;sp|Q03043|KGP24_DROME cGMP-dependent protein kinase, isozyme 2 forms cD4/T1/T3A/T3B OS=Drosophila melanogaster GN=for PE=1 SV=3	14	6	9084800	8740500	6372900	8357200	0	7838800	7431400	0	8329800	8442100	6916400	8661400	8138850	3817550	8087425	1.00636	0.472035	0.945761	0.105382
tr|A1Z843|A1Z843_DROME CG1371 OS=Drosophila melanogaster GN=CG1371 PE=1 SV=1	25	25	24961000	15312000	19500000	24751000	22691000	20376000	17361000	19496000	23394000	21983000	20632000	25815000	21131000	19981000	22956000	0.9205	0.870404	0.503632	0.10566
tr|A1Z7S3|A1Z7S3_DROME Rab32, isoform B OS=Drosophila melanogaster GN=Rab32 PE=1 SV=1;tr|A1Z7S2|A1Z7S2_DROME Rab32, isoform I OS=Drosophila melanogaster GN=Rab32 PE=1 SV=2;tr|A0A0B4LEY0|A0A0B4LEY0_DROME Rab32, isoform H OS=Drosophila melanogaster GN=Rab32	28	28	236450000	210970000	240450000	267340000	240980000	217130000	232520000	192770000	204910000	193690000	207140000	191930000	238802500	220850000	199417500	1.1975	1.10748	0.0177433	0.105755
tr|A1Z6Z9|A1Z6Z9_DROME Dilute class unconventional myosin, isoform A OS=Drosophila melanogaster GN=didum PE=1 SV=1;tr|A1Z6Z8|A1Z6Z8_DROME Dilute class unconventional myosin, isoform C OS=Drosophila melanogaster GN=didum PE=1 SV=1;tr|A1Z700|A1Z700_DROME Dil	26	26	35270000	35118000	33083000	37618000	21368000	19168000	21720000	22767000	20503000	20521000	14607000	17003000	35272250	21255750	18158500	1.94246	1.17057	5.8864e-05	0.10621
sp|Q9W265|HOT_DROME Probable hydroxyacid-oxoacid transhydrogenase, mitochondrial OS=Drosophila melanogaster GN=T3dh PE=2 SV=1	11	11	0	0	0	0	10341000	0	0	10373000	0	20337000	26662000	27262000	0	5178500	18565250	0	0.278935	0.0270406	0.106304
tr|Q9VNX4|Q9VNX4_DROME Delta-1-Pyrroline-5-carboxylate dehydrogenase 1, isoform A OS=Drosophila melanogaster GN=P5CDh1 PE=1 SV=1	38	38	1912300000	1483100000	2086000000	1965500000	1915700000	1893000000	1978800000	1642000000	1573700000	1692500000	1718900000	1789700000	1861725000	1857375000	1693700000	1.09921	1.09664	0.271631	0.107743
sp|Q94516|AT5F1_DROME ATP synthase subunit b, mitochondrial OS=Drosophila melanogaster GN=ATPsynB PE=2 SV=2	15	15	479520000	496940000	681390000	663300000	728840000	662770000	727460000	601570000	654700000	797440000	831000000	949400000	580287500	680160000	808135000	0.718058	0.841642	0.0303622	0.108172
tr|A8JQV2|A8JQV2_DROME Uncharacterized protein, isoform E OS=Drosophila melanogaster GN=CG17816 PE=1 SV=1;tr|Q86PA0|Q86PA0_DROME LD14577p OS=Drosophila melanogaster GN=CG17816 PE=1 SV=1;tr|A0A0B4KFF3|A0A0B4KFF3_DROME Uncharacterized protein, isoform K OS=D	28	3	93908000	104830000	83101000	90858000	93074000	81372000	88845000	62623000	110710000	105010000	89713000	87208000	93174250	81478500	98160250	0.949206	0.830056	0.519919	0.108427
sp|Q7JR71|SODE_DROME Extracellular superoxide dismutase [Cu-Zn] OS=Drosophila melanogaster GN=Sod3 PE=1 SV=1;tr|A1Z8K9|A1Z8K9_DROME Superoxide dismutase [Cu-Zn] OS=Drosophila melanogaster GN=Sod3 PE=1 SV=1	4	4	13216000	0	14400000	14441000	18900000	20060000	20936000	18734000	0	15577000	16908000	15603000	10514250	19657500	12022000	0.874584	1.63513	0.787175	0.108539
tr|Q7JVK8|Q7JVK8_DROME CG5323 OS=Drosophila melanogaster GN=CG5323 PE=1 SV=1	4	4	0	0	0	0	0	19265000	0	0	17341000	13877000	14141000	11336000	0	4816250	14173750	0	0.339801	2.57455e-05	0.108789
tr|M9MRX4|M9MRX4_DROME Ankyrin 2, isoform U OS=Drosophila melanogaster GN=Ank2 PE=1 SV=1;tr|X2JCM1|X2JCM1_DROME Ankyrin 2, isoform AA OS=Drosophila melanogaster GN=Ank2 PE=1 SV=1;tr|Q7KU95|Q7KU95_DROME Ankyrin 2, isoform M OS=Drosophila melanogaster GN=Ank	122	17	323600000	357800000	282160000	292350000	291000000	297270000	369980000	283850000	279940000	274950000	272780000	261260000	313977500	310525000	272232500	1.15334	1.14066	0.0544987	0.10951
tr|A4V4A5|A4V4A5_DROME GTP-binding nuclear protein OS=Drosophila melanogaster GN=Ran PE=1 SV=1;sp|Q9VZ23|RAN_DROME GTP-binding nuclear protein Ran OS=Drosophila melanogaster GN=Ran PE=1 SV=1	11	11	82564000	83048000	66621000	63604000	76754000	79259000	78054000	81422000	45173000	54598000	61528000	86891000	73959250	78872250	62047500	1.19198	1.27116	0.291852	0.110402
sp|Q95083|PSA5_DROME Proteasome subunit alpha type-5 OS=Drosophila melanogaster GN=Prosalpha5 PE=2 SV=2	8	8	62552000	69939000	51974000	46939000	49287000	41909000	38764000	37534000	36702000	36060000	34905000	39035000	57851000	41873500	36675500	1.57737	1.14173	0.00686123	0.110406
sp|P55162|HEM_DROME Membrane-associated protein Hem OS=Drosophila melanogaster GN=Hem PE=2 SV=1	16	16	8566700	6013700	10028000	8212900	10210000	11311000	12793000	8063700	15123000	15186000	11953000	11053000	8205325	10594425	13328750	0.615611	0.794855	0.0091352	0.110586
tr|Q9VCE0|Q9VCE0_DROME Phosphatidylserine decarboxylase proenzyme, mitochondrial OS=Drosophila melanogaster GN=CG5991 PE=1 SV=1	12	12	39287000	48244000	45851000	48906000	46257000	51969000	50131000	47427000	55142000	47694000	54505000	61087000	45572000	48946000	54607000	0.834545	0.896332	0.0421379	0.11092
tr|Q9VTB3|Q9VTB3_DROME GH06691p OS=Drosophila melanogaster GN=Dmel\CG11811 PE=1 SV=1	8	8	25720000	25725000	27737000	23608000	26451000	25853000	23954000	28001000	25090000	25271000	22245000	23435000	25697500	26064750	24010250	1.07027	1.08557	0.178606	0.111827
tr|E1JJF9|E1JJF9_DROME Neuroglian, isoform D OS=Drosophila melanogaster GN=Nrg PE=1 SV=1;tr|E1JJF8|E1JJF8_DROME Neuroglian, isoform E OS=Drosophila melanogaster GN=Nrg PE=1 SV=1;sp|P20241|NRG_DROME Neuroglian OS=Drosophila melanogaster GN=Nrg PE=1 SV=2;tr|	49	49	277710000	281990000	332610000	340060000	331450000	340170000	369270000	283260000	275470000	309150000	300780000	295480000	308092500	331037500	295220000	1.0436	1.12132	0.498969	0.112003
tr|Q9VKX2|Q9VKX2_DROME Malate dehydrogenase OS=Drosophila melanogaster GN=Mdh1 PE=1 SV=2	17	17	573340000	573390000	594090000	613260000	686390000	722150000	597580000	689760000	696140000	723810000	897730000	765490000	588520000	673970000	770792500	0.763526	0.874386	0.00718851	0.112069
tr|Q9VWP8|Q9VWP8_DROME Uncharacterized protein, isoform A OS=Drosophila melanogaster GN=CG42450 PE=1 SV=2;tr|M9PHI8|M9PHI8_DROME Uncharacterized protein, isoform B OS=Drosophila melanogaster GN=CG42450 PE=1 SV=1	17	17	10055000	15722000	10548000	7321200	7449700	12235000	11830000	7648400	7813400	8221800	6719300	6079500	10911550	9790775	7208500	1.51371	1.35823	0.0882664	0.112102
tr|Q7JZD3|Q7JZD3_DROME Eb1, isoform A OS=Drosophila melanogaster GN=Eb1 PE=1 SV=1;tr|Q9XZ57|Q9XZ57_DROME Eb1, isoform E OS=Drosophila melanogaster GN=Eb1 PE=1 SV=1	13	4	74123000	73047000	56038000	53178000	55321000	49927000	60264000	47909000	36618000	47732000	53806000	39560000	64096500	53355250	44429000	1.44267	1.20091	0.027	0.112326
tr|Q9V3N6|Q9V3N6_DROME Transmembrane 9 superfamily member OS=Drosophila melanogaster GN=TM9SF4 PE=1 SV=1	8	8	30260000	16242000	22636000	21894000	13710000	17812000	19469000	0	0	11643000	0	0	22758000	12747750	2910750	7.8186	4.37954	0.00285915	0.112343
tr|Q7K188|Q7K188_DROME CG6329, isoform A OS=Drosophila melanogaster GN=CG6329 PE=2 SV=1	4	4	35541000	29031000	29722000	18559000	32585000	27998000	42026000	23952000	79825000	39505000	34248000	54158000	28213250	31640250	51934000	0.543252	0.60924	0.0704765	0.112503
tr|Q9VH76|Q9VH76_DROME Synaptosomal-associated protein OS=Drosophila melanogaster GN=Snap24 PE=1 SV=1	13	10	40277000	39101000	34622000	31322000	25304000	30700000	36269000	32039000	27557000	28803000	22639000	25801000	36330500	31078000	26200000	1.38666	1.18618	0.00624788	0.112704
sp|Q8ML70|IMPP_DROME Immune-induced peptides OS=Drosophila melanogaster GN=IMPPP PE=1 SV=3	10	10	89393000	79815000	59536000	49670000	101770000	91576000	89287000	73620000	149250000	117040000	99119000	93528000	69603500	89063250	114734250	0.60665	0.776257	0.0269538	0.112901
tr|A0A0B4K7G4|A0A0B4K7G4_DROME Modulo, isoform C OS=Drosophila melanogaster GN=mod PE=1 SV=1;sp|P13469|MODU_DROME DNA-binding protein modulo OS=Drosophila melanogaster GN=mod PE=1 SV=2	14	14	24656000	26145000	21037000	20334000	28559000	28429000	27022000	26375000	27815000	25011000	23699000	17940000	23043000	27596250	23616250	0.975726	1.16853	0.826691	0.11301
tr|Q8SY67|Q8SY67_DROME CG6429 OS=Drosophila melanogaster GN=CG6429 PE=2 SV=1	2	2	11823000	10031000	7427200	7149800	8994500	0	6812400	7411900	0	0	0	5397100	9107750	5804700	1349275	6.75011	4.30209	0.00440099	0.113189
tr|Q9W3C4|Q9W3C4_DROME Beta-hexosaminidase OS=Drosophila melanogaster GN=Hexo2 PE=1 SV=1	16	16	29342000	31259000	35477000	20697000	51603000	52501000	55606000	53726000	52583000	46840000	41179000	52071000	29193750	53359000	48168250	0.606079	1.10776	0.00356726	0.113586
tr|Q7K485|Q7K485_DROME CathD OS=Drosophila melanogaster GN=cathD PE=1 SV=1	12	12	127990000	91073000	149020000	128750000	130370000	135640000	118380000	145410000	100590000	117490000	132980000	114220000	124208250	132450000	116320000	1.06782	1.13867	0.587863	0.113624
tr|Q9VZI1|Q9VZI1_DROME Transgelin OS=Drosophila melanogaster GN=Chd64 PE=1 SV=2;tr|M9PE30|M9PE30_DROME Transgelin OS=Drosophila melanogaster GN=Chd64 PE=1 SV=1	12	12	407040000	435200000	485320000	517530000	459180000	462580000	416840000	374930000	563590000	486480000	456410000	451770000	461272500	428382500	489562500	0.942214	0.875031	0.4595	0.113808
tr|Q9W2M4|Q9W2M4_DROME Uncharacterized protein OS=Drosophila melanogaster GN=CG10527 PE=1 SV=1	7	7	260200000	327050000	201190000	218590000	188770000	173950000	210810000	169760000	187750000	164900000	133500000	146490000	251757500	185822500	158160000	1.59179	1.1749	0.0215897	0.114568
tr|Q9VBC7|Q9VBC7_DROME Amontillado OS=Drosophila melanogaster GN=amon PE=1 SV=1	13	13	16544000	19206000	16914000	19098000	13704000	15808000	21068000	14567000	13895000	14044000	12563000	11896000	17940500	16286750	13099500	1.36956	1.24331	0.00147741	0.115266
tr|E1JI19|E1JI19_DROME Im not dead yet, isoform D OS=Drosophila melanogaster GN=Indy PE=1 SV=1;sp|Q9VVT2|INDY1_DROME Protein Im not dead yet OS=Drosophila melanogaster GN=Indy PE=2 SV=2	6	6	0	0	10316000	0	15855000	10556000	13375000	7551200	26582000	20007000	12533000	14735000	2579000	11834300	18464250	0.139675	0.64093	0.00781276	0.115458
tr|Q7K2P3|Q7K2P3_DROME CG1648, isoform A OS=Drosophila melanogaster GN=CG1648 PE=1 SV=1;tr|A1Z7Z4|A1Z7Z4_DROME CG1648, isoform B OS=Drosophila melanogaster GN=CG1648 PE=1 SV=1	15	15	1055600000	1498200000	782490000	908730000	598590000	571850000	636320000	523630000	565520000	532380000	528230000	511330000	1061255000	582597500	534365000	1.98601	1.09026	0.015057	0.115944
tr|Q9VLS4|Q9VLS4_DROME CG8498, isoform A OS=Drosophila melanogaster GN=Dmel\CG8498 PE=1 SV=1	6	6	44919000	58405000	47557000	52716000	47418000	55716000	50901000	63391000	34793000	39341000	53623000	49051000	50899250	54356500	44202000	1.15151	1.22973	0.249391	0.116384
tr|Q9W0H6|Q9W0H6_DROME CG9149 OS=Drosophila melanogaster GN=Dmel\CG9149 PE=1 SV=2	11	11	35908000	29873000	26763000	26280000	28393000	25205000	23831000	22325000	24172000	22625000	13917000	19957000	29706000	24938500	20167750	1.47295	1.23655	0.0235405	0.116432
tr|Q9W3Q0|Q9W3Q0_DROME FI07418p OS=Drosophila melanogaster GN=Rab39 PE=2 SV=1	8	7	0	18610000	19456000	18197000	12593000	11954000	10024000	12321000	11314000	9876600	9939300	10803000	14065750	11723000	10483225	1.34174	1.11826	0.475595	0.117072
tr|Q2PDW1|Q2PDW1_DROME CG3662, isoform B OS=Drosophila melanogaster GN=Dmel\CG3662 PE=1 SV=1;tr|Q9VPT9|Q9VPT9_DROME CG3662, isoform A OS=Drosophila melanogaster GN=Dmel\CG3662 PE=1 SV=1	4	4	9173700	7743200	6917700	7666900	0	6879800	7157600	5493900	0	4659700	0	0	7875375	4882825	1164925	6.76041	4.19154	0.00176096	0.117383
tr|X2JGV8|X2JGV8_DROME CG9231, isoform B OS=Drosophila melanogaster GN=Dmel\CG9231 PE=4 SV=1;sp|Q9VW12|U389_DROME UPF0389 protein CG9231 OS=Drosophila melanogaster GN=CG9231 PE=1 SV=1	7	7	59338000	62154000	53459000	53094000	43205000	43546000	64561000	48020000	43927000	36879000	32899000	43857000	57011250	49833000	39390500	1.44734	1.2651	0.00244277	0.117707
tr|Q9VFZ4|Q9VFZ4_DROME CG7966 OS=Drosophila melanogaster GN=CG7966 PE=1 SV=2	11	11	0	0	0	0	8472900	0	0	0	0	13109000	10628000	11335000	0	2118225	8768000	0	0.241586	0.0255036	0.118076
sp|Q9VXK6|IF5_DROME Eukaryotic translation initiation factor 5 OS=Drosophila melanogaster GN=eIF5 PE=1 SV=1	8	8	8401400	9761400	7856200	6455800	6865400	8485300	6798300	6682900	6892100	7024000	0	0	8118700	7207975	3479025	2.33361	2.07184	0.0714243	0.119335
sp|P92177|1433E_DROME 14-3-3 protein epsilon OS=Drosophila melanogaster GN=14-3-3epsilon PE=1 SV=2	25	23	1841900000	2350200000	1927900000	1798900000	1835100000	1675900000	1686900000	1499400000	1452500000	1397600000	1503500000	1678400000	1979725000	1674325000	1508000000	1.31281	1.1103	0.0151533	0.119683
tr|Q9VML2|Q9VML2_DROME Blue cheese OS=Drosophila melanogaster GN=bchs PE=4 SV=4	37	37	28518000	22665000	25433000	19184000	22351000	18322000	26097000	15344000	14011000	16025000	16411000	17752000	23950000	20528500	16049750	1.49224	1.27905	0.0100512	0.11984
sp|Q9W4P5|VA0D1_DROME V-type proton ATPase subunit d 1 OS=Drosophila melanogaster GN=VhaAC39-1 PE=2 SV=1	15	15	70864000	55516000	105580000	104750000	101810000	126080000	104190000	115000000	109090000	132570000	130730000	132630000	84177500	111770000	126255000	0.666726	0.885272	0.022344	0.119984
tr|Q8SXQ5|Q8SXQ5_DROME Glutaredoxin OS=Drosophila melanogaster GN=CG14407 PE=1 SV=1	3	3	0	0	18381000	17337000	0	11029000	19250000	24693000	17651000	28352000	28996000	23280000	8929500	13743000	24569750	0.363435	0.559346	0.0356166	0.120463
sp|P20432|GSTD1_DROME Glutathione S-transferase D1 OS=Drosophila melanogaster GN=GstD1 PE=1 SV=1	12	9	403120000	521980000	427370000	400970000	450470000	402870000	412750000	407550000	488360000	477530000	415330000	438360000	438360000	418410000	454895000	0.963651	0.919795	0.636144	0.120723
tr|Q9VDK7|Q9VDK7_DROME Signal recognition particle subunit SRP72 OS=Drosophila melanogaster GN=Srp72 PE=1 SV=1	12	12	11826000	13249000	11580000	11961000	10671000	10151000	10627000	11688000	11476000	8735700	8741000	8758000	12154000	10784250	9427675	1.28918	1.14389	0.0127763	0.122707
tr|Q9VD02|Q9VD02_DROME CG7054 OS=Drosophila melanogaster GN=CG7054 PE=1 SV=1	8	8	40225000	54693000	33068000	32555000	20081000	23025000	17339000	20467000	18788000	19354000	15273000	16772000	40135250	20228000	17546750	2.28733	1.15281	0.00504853	0.123087
tr|Q8SZK9|Q8SZK9_DROME C-type lectin 27kD, isoform A OS=Drosophila melanogaster GN=Clect27 PE=1 SV=1	9	9	54775000	63632000	52070000	47421000	58655000	67384000	64807000	54490000	74174000	74307000	65542000	61950000	54474500	61334000	68993250	0.789563	0.888986	0.0199936	0.123351
tr|Q9VHI8|Q9VHI8_DROME Uncharacterized protein, isoform A OS=Drosophila melanogaster GN=CG11980 PE=1 SV=2;tr|Q8INP8|Q8INP8_DROME Uncharacterized protein, isoform B OS=Drosophila melanogaster GN=CG11980 PE=1 SV=1;tr|Q8INP9|Q8INP9_DROME RE51612p OS=Drosophil	11	11	0	21454000	17627000	17209000	18430000	19564000	15738000	25478000	15503000	18299000	15576000	13537000	14072500	19802500	15728750	0.894699	1.259	0.746176	0.12366
sp|P81641|AMYB_DROME Alpha-amylase B OS=Drosophila melanogaster GN=Amy-d PE=3 SV=3;sp|P08144|AMYA_DROME Alpha-amylase A OS=Drosophila melanogaster GN=Amy-p PE=2 SV=1;tr|A0A0B4LGS0|A0A0B4LGS0_DROME Alpha-amylase OS=Drosophila melanogaster GN=Amy-p PE=3 SV=1	20	20	350280000	377290000	335480000	312420000	161800000	163720000	72300000	96880000	244660000	157590000	173520000	147210000	343867500	123675000	180745000	1.9025	0.684251	0.00073833	0.123835
tr|A0A0B4LFS3|A0A0B4LFS3_DROME Uncharacterized protein, isoform B OS=Drosophila melanogaster GN=CG10915 PE=4 SV=1;sp|Q8SX68|Y0915_DROME Uncharacterized protein CG10915 OS=Drosophila melanogaster GN=CG10915 PE=1 SV=1	9	9	9581500	9654100	11301000	9060100	8897400	11735000	10649000	9419100	9185300	0	8565300	7175600	9899175	10175125	6231550	1.58856	1.63284	0.142594	0.124998
sp|P31007|DLG1_DROME Disks large 1 tumor suppressor protein OS=Drosophila melanogaster GN=dlg1 PE=1 SV=2	34	1	152180000	166740000	127180000	133650000	152070000	145770000	186010000	133620000	150110000	131200000	125620000	114970000	144937500	154367500	130475000	1.11084	1.18312	0.259718	0.125298
tr|A0A0B4K7Y0|A0A0B4K7Y0_DROME Phospholipid-transporting ATPase OS=Drosophila melanogaster GN=CG42321 PE=3 SV=1;tr|Q8T0I4|Q8T0I4_DROME Phospholipid-transporting ATPase OS=Drosophila melanogaster GN=CG17034 PE=2 SV=1;tr|B7YZF6|B7YZF6_DROME Phospholipid-tran	13	13	11351000	11161000	11265000	11239000	7294300	9808100	9096600	14769000	9572800	0	6268900	6802600	11254000	10242000	5661075	1.98796	1.8092	0.0325667	0.125817
tr|Q7YTZ0|Q7YTZ0_DROME CG7888, isoform A OS=Drosophila melanogaster GN=Dmel\CG7888 PE=2 SV=1;tr|Q9VTD7|Q9VTD7_DROME CG7888, isoform B OS=Drosophila melanogaster GN=Dmel\CG7888 PE=4 SV=1	8	8	67278000	61497000	78077000	70292000	54644000	48321000	60432000	50196000	58884000	60311000	54453000	62689000	69286000	53398250	59084250	1.17266	0.903765	0.0384601	0.126129
sp|O61491|FLOT1_DROME Flotillin-1 OS=Drosophila melanogaster GN=Flo1 PE=2 SV=1	24	24	110120000	109960000	104700000	101070000	117840000	122690000	155690000	119900000	95391000	123980000	107590000	113100000	106462500	129030000	110015250	0.967707	1.17284	0.595414	0.127002
tr|Q7JVI6|Q7JVI6_DROME Glutathione S transferase E13, isoform A OS=Drosophila melanogaster GN=GstE13 PE=1 SV=1	4	4	0	0	0	0	0	0	0	17861000	13082000	14475000	14139000	8946400	0	4465250	12660600	0	0.352689	5.97903e-05	0.128003
tr|Q24474|Q24474_DROME GH26440p OS=Drosophila melanogaster GN=Rbp9 PE=2 SV=1;tr|Q9VQJ0|Q9VQJ0_DROME RNA-binding protein OS=Drosophila melanogaster GN=Rbp9 PE=4 SV=4;tr|M9PBZ2|M9PBZ2_DROME RNA-binding protein 9, isoform J OS=Drosophila melanogaster GN=Rbp9	8	6	0	4679400	7014300	6503700	7914600	7693500	5387100	5675800	7363900	7843200	7707100	9449500	4549350	6667750	8090925	0.562278	0.824102	0.0772663	0.128242
tr|Q9VHB2|Q9VHB2_DROME Mitochondrial pyruvate carrier OS=Drosophila melanogaster GN=CG9396-RA PE=2 SV=1	4	3	0	0	0	0	8470600	0	0	0	11882000	0	10716000	10475000	0	2117650	8268250	0	0.256118	0.0245877	0.128409
tr|Q9VPX5|Q9VPX5_DROME Vacuolar protein sorting-associated protein 29 OS=Drosophila melanogaster GN=Vps29 PE=1 SV=1	5	5	21723000	19855000	20666000	20463000	14425000	15915000	19308000	15001000	14254000	11937000	13197000	15714000	20676750	16162250	13775500	1.50098	1.17326	0.000242675	0.128586
tr|Q9VM18|Q9VM18_DROME Trehalose 6-phosphate phosphatase OS=Drosophila melanogaster GN=Dmel\CG5177 PE=1 SV=1	21	21	212290000	282830000	198740000	199510000	216310000	193130000	252010000	207910000	204260000	199800000	189950000	178290000	223342500	217340000	193075000	1.15677	1.12568	0.197395	0.12861
tr|Q9VFG5|Q9VFG5_DROME RE17477p OS=Drosophila melanogaster GN=smp-30 PE=1 SV=1;tr|H8F4T3|H8F4T3_DROME MIP34848p1 OS=Drosophila melanogaster GN=smp-30 PE=1 SV=1	13	13	26267000	28013000	36826000	34377000	48585000	55629000	50016000	55944000	52323000	74896000	57985000	61278000	31370750	52543500	61620500	0.509096	0.852695	0.00140118	0.128883
tr|Q8IMF5|Q8IMF5_DROME Microtubule-associated protein 205, isoform B OS=Drosophila melanogaster GN=Map205 PE=1 SV=1;sp|P23226|MA205_DROME 205 kDa microtubule-associated protein OS=Drosophila melanogaster GN=Map205 PE=1 SV=2;tr|A0A0B4KI71|A0A0B4KI71_DROME M	19	19	52512000	59601000	34775000	31253000	37484000	39207000	40717000	33210000	39794000	29473000	27641000	31669000	44535250	37654500	32144250	1.38548	1.17142	0.142846	0.129037
tr|Q9VH77|Q9VH77_DROME Mannose-6-phosphate isomerase OS=Drosophila melanogaster GN=CG8417 PE=1 SV=1	9	9	18517000	19064000	16107000	24202000	17140000	20068000	24075000	25877000	20044000	19406000	15697000	16095000	19472500	21790000	17810500	1.09332	1.22344	0.445408	0.129168
tr|Q8T4G5|Q8T4G5_DROME CG6512, isoform A OS=Drosophila melanogaster GN=Dmel\CG6512 PE=1 SV=1;tr|Q8IQQ9|Q8IQQ9_DROME CG6512, isoform B OS=Drosophila melanogaster GN=Dmel\CG6512 PE=1 SV=1	28	28	143350000	119730000	107440000	129780000	127880000	120310000	133030000	105140000	118430000	114170000	100770000	96960000	125075000	121590000	107582500	1.1626	1.1302	0.106012	0.129489
tr|Q4AB54|Q4AB54_DROME Histone H1 OS=Drosophila melanogaster GN=His1:CG33861 PE=3 SV=1;sp|P02255|H1_DROME Histone H1 OS=Drosophila melanogaster GN=His1 PE=1 SV=1;tr|Q4ABD8|Q4ABD8_DROME Histone H1 OS=Drosophila melanogaster GN=His1:CG33807 PE=3 SV=1;tr|Q4AB	13	13	221830000	434130000	277110000	334110000	519190000	583960000	581120000	432910000	344260000	439590000	484570000	499910000	316795000	529295000	442082500	0.716597	1.19728	0.0713777	0.130626
tr|E1JIS1|E1JIS1_DROME CG7956, isoform D OS=Drosophila melanogaster GN=CG7956 PE=1 SV=1;tr|Q0KI33|Q0KI33_DROME CG7956, isoform F OS=Drosophila melanogaster GN=CG7956 PE=1 SV=2;tr|Q59DV6|Q59DV6_DROME CG7956, isoform G OS=Drosophila melanogaster GN=CG7956 PE	14	14	11282000	7435100	8876600	10046000	7451400	7932800	8760400	10976000	0	7033800	7312900	7141100	9409925	8780150	5371950	1.75168	1.63444	0.0863779	0.131758
sp|P10040|CRB_DROME Protein crumbs OS=Drosophila melanogaster GN=crb PE=1 SV=3;tr|A0A0B4KHS1|A0A0B4KHS1_DROME Crumbs, isoform D OS=Drosophila melanogaster GN=crb PE=4 SV=1;tr|A0A0B4K7R8|A0A0B4K7R8_DROME Crumbs, isoform C OS=Drosophila melanogaster GN=crb P	15	15	11794000	12448000	10790000	0	10119000	9663500	0	8835000	13385000	12442000	9898000	10551000	8758000	7154375	11569000	0.757023	0.618409	0.392116	0.131969
tr|Q7JUS9|Q7JUS9_DROME CG9090, isoform A OS=Drosophila melanogaster GN=CG9090-RA PE=1 SV=1	17	14	421570000	353380000	358730000	341890000	440840000	338910000	402350000	365790000	370950000	345000000	333490000	331520000	368892500	386972500	345240000	1.06851	1.12088	0.283288	0.132079
sp|Q9VTF9|UFD1_DROME Ubiquitin fusion degradation protein 1 homolog OS=Drosophila melanogaster GN=Ufd1-like PE=2 SV=1	5	5	5827500	6120500	6727200	8191000	7003100	7068200	4869800	7568200	4372100	5572600	6377200	5081300	6716550	6627325	5350800	1.25524	1.23857	0.0891532	0.132122
tr|Q7K2L7|Q7K2L7_DROME GH27120p OS=Drosophila melanogaster GN=CG17765 PE=1 SV=1	4	4	5918700	4339900	10227000	5389800	5356900	7789600	5841400	8496800	5896100	10259000	9784400	12911000	6468850	6871175	9712625	0.666025	0.707448	0.145765	0.132201
tr|Q9VDC0|Q9VDC0_DROME CG3301, isoform A OS=Drosophila melanogaster GN=CG3301 PE=1 SV=1	7	7	33213000	35186000	30353000	28380000	47167000	49399000	49344000	49916000	57538000	52053000	75581000	50664000	31783000	48956500	58959000	0.53907	0.830348	0.00376118	0.133605
tr|Q9VQB4|Q9VQB4_DROME CG3609, isoform A OS=Drosophila melanogaster GN=CT12127 PE=1 SV=1	19	19	157010000	163550000	114660000	123350000	82963000	96816000	96432000	91934000	119390000	126870000	98436000	88841000	139642500	92036250	108384250	1.2884	0.849166	0.0825782	0.133859
tr|Q9VDT4|Q9VDT4_DROME CG4686, isoform A OS=Drosophila melanogaster GN=CG4686 PE=4 SV=1	3	3	16475000	12213000	14814000	12411000	9942300	9961600	0	0	0	0	0	0	13978250	4975975	0	#DIV/0!	#DIV/0!	9.42611e-06	0.133975
tr|Q9W4W5|Q9W4W5_DROME CG2680 OS=Drosophila melanogaster GN=EG:100G10.4 PE=1 SV=2	4	4	0	0	0	0	0	0	0	0	0	0	5499200	5487500	0	0	2746675	0	0	0.133975	0.133975
tr|Q9VBS0|Q9VBS0_DROME CHKov2 OS=Drosophila melanogaster GN=CHKov2 PE=2 SV=2	4	4	5218400	0	0	0	0	0	5190100	5176800	0	0	0	0	1304600	2591725	0	#DIV/0!	#DIV/0!	0.355918	0.133975
sp|Q9W462|UBP30_DROME Ubiquitin carboxyl-terminal hydrolase 30 homolog OS=Drosophila melanogaster GN=Usp30 PE=2 SV=1	4	4	0	0	0	0	4377900	4348300	0	0	0	0	0	0	0	2181550	0	#DIV/0!	#DIV/0!	#DIV/0!	0.133978
tr|Q7PLT4|Q7PLT4_DROME Tim17b, isoform A OS=Drosophila melanogaster GN=Tim17b PE=1 SV=1	3	3	0	0	0	0	0	0	0	0	5907600	5865300	0	0	0	0	2943225	0	0	0.133979	0.133979
tr|A1Z9N8|A1Z9N8_DROME I[[h]] channel, isoform B OS=Drosophila melanogaster GN=Ih PE=4 SV=1;tr|B7YZE7|B7YZE7_DROME I[[h]] channel, isoform F OS=Drosophila melanogaster GN=Ih PE=4 SV=1;tr|B7YZE8|B7YZE8_DROME I[[h]] channel, isoform G OS=Drosophila melanogas	7	7	0	0	0	0	1919400	0	1888700	0	0	0	0	0	0	952025	0	#DIV/0!	#DIV/0!	#DIV/0!	0.133995
tr|E1JI85|E1JI85_DROME Golgi apparatus membrane protein TVP23 homolog OS=Drosophila melanogaster GN=Dmel\CG5021 PE=1 SV=1;tr|E1JI84|E1JI84_DROME Golgi apparatus membrane protein TVP23 homolog OS=Drosophila melanogaster GN=Dmel\CG5021 PE=1 SV=1;sp|Q8IQC1|TV	2	2	0	0	0	0	0	7585500	0	7460800	0	0	0	0	0	3761575	0	#DIV/0!	#DIV/0!	#DIV/0!	0.133997
tr|Q9VR38|Q9VR38_DROME FI21343p1 OS=Drosophila melanogaster GN=Mon1 PE=1 SV=1	2	2	0	0	0	0	0	0	0	0	0	0	1739400	1775600	0	0	878750	0	0	0.134009	0.134009
tr|M9PHC2|M9PHC2_DROME CG1299, isoform B OS=Drosophila melanogaster GN=c-SP18 PE=3 SV=1;tr|Q9VZH5|Q9VZH5_DROME CG1299, isoform A OS=Drosophila melanogaster GN=SP18 PE=3 SV=2	5	5	0	0	0	0	7089200	6929800	0	0	0	0	0	0	0	3504750	0	#DIV/0!	#DIV/0!	#DIV/0!	0.134016
tr|A1Z6G9|A1Z6G9_DROME CG8245 OS=Drosophila melanogaster GN=CG8245-RA PE=2 SV=1	4	4	6476500	7312700	8746100	7176700	0	5403700	0	5261900	0	0	0	0	7428000	2666400	0	#DIV/0!	#DIV/0!	4.38617e-06	0.134031
tr|Q9V3F9|Q9V3F9_DROME BcDNA.LD28120 OS=Drosophila melanogaster GN=out PE=2 SV=1	2	2	0	0	0	0	0	0	0	0	2285700	2352500	0	0	0	0	1159550	0	0	0.134041	0.134041
tr|Q9I7V7|Q9I7V7_DROME Misexpression suppressor of KSR 2, isoform B OS=Drosophila melanogaster GN=MESK2 PE=1 SV=2;tr|Q7KVN1|Q7KVN1_DROME Misexpression suppressor of KSR 2, isoform K OS=Drosophila melanogaster GN=MESK2 PE=1 SV=1;tr|Q9I7V6|Q9I7V6_DROME Misex	7	7	0	0	0	0	0	0	0	0	0	0	6726300	6529400	0	0	3313925	0	0	0.134045	0.134045
tr|Q9VAP0|Q9VAP0_DROME Aminopeptidase OS=Drosophila melanogaster GN=CG14516 PE=1 SV=2;tr|Q7KRW4|Q7KRW4_DROME Aminopeptidase OS=Drosophila melanogaster GN=CG14516 PE=1 SV=1	6	6	0	0	3944800	5865000	5096900	0	4936800	0	0	0	0	0	2452450	2508425	0	#DIV/0!	#DIV/0!	0.146104	0.134056
tr|Q9VWJ1|Q9VWJ1_DROME CG8034, isoform A OS=Drosophila melanogaster GN=CG8034 PE=1 SV=2;tr|Q7K0I7|Q7K0I7_DROME CG8034, isoform B OS=Drosophila melanogaster GN=CG8034 PE=1 SV=1	2	2	0	0	0	0	0	0	0	0	1369000	0	0	1325900	0	0	673725	0	0	0.134057	0.134057
tr|Q8SX22|Q8SX22_DROME RE68725p OS=Drosophila melanogaster GN=Syn2 PE=2 SV=1;tr|A1ZAH3|A1ZAH3_DROME FI16515p1 OS=Drosophila melanogaster GN=Syn2 PE=2 SV=1;tr|Q0E952|Q0E952_DROME Syntrophin-like 2, isoform C OS=Drosophila melanogaster GN=Syn2 PE=4 SV=1	7	7	0	0	0	0	0	0	0	0	0	0	4127800	3990500	0	0	2029575	0	0	0.134066	0.134066
sp|Q9VLS1|KPBB_DROME Probable phosphorylase b kinase regulatory subunit beta OS=Drosophila melanogaster GN=CG8475 PE=2 SV=2;tr|M9PCI5|M9PCI5_DROME CG8475, isoform C OS=Drosophila melanogaster GN=Dmel\CG8475 PE=4 SV=1	10	10	0	0	0	0	0	0	0	0	0	0	4784000	4623600	0	0	2351900	0	0	0.134068	0.134068
tr|Q86BP9|Q86BP9_DROME CG7971, isoform B OS=Drosophila melanogaster GN=anon-EST:fe1A7 PE=2 SV=2;tr|X2J8K5|X2J8K5_DROME CG7971, isoform H OS=Drosophila melanogaster GN=anon-EST:fe1A7 PE=4 SV=1;tr|Q7YZ99|Q7YZ99_DROME CG7971, isoform A OS=Drosophila melanogas	2	2	0	0	0	0	0	0	4232400	4078700	0	0	0	0	0	2077775	0	#DIV/0!	#DIV/0!	#DIV/0!	0.134084
tr|Q9VLQ9|Q9VLQ9_DROME Sorting nexin OS=Drosophila melanogaster GN=Snx6 PE=1 SV=2;tr|M9NDI3|M9NDI3_DROME Sorting nexin 6, isoform B OS=Drosophila melanogaster GN=Snx6 PE=1 SV=1	9	9	5431700	6835400	0	0	0	0	0	0	0	5752800	5542300	0	3066775	0	2823775	1.08606	0	0.923421	0.134086
tr|A1Z7K8|A1Z7K8_DROME CG8235 OS=Drosophila melanogaster GN=AIMP1 PE=1 SV=1	3	3	0	0	0	0	0	0	0	0	0	3855000	4013000	0	0	0	1967000	0	0	0.134104	0.134104
tr|Q9VR30|Q9VR30_DROME RE58324p OS=Drosophila melanogaster GN=anon-WO02059370.23 PE=2 SV=3	3	3	0	0	0	0	0	0	0	0	0	0	1229500	1280900	0	0	627600	0	0	0.134109	0.134109
tr|Q9W3W1|Q9W3W1_DROME Coronin OS=Drosophila melanogaster GN=pod1 PE=1 SV=1;tr|A8JV09|A8JV09_DROME Coronin OS=Drosophila melanogaster GN=pod1 PE=1 SV=1;tr|D6W4T8|D6W4T8_DROME Coronin OS=Drosophila melanogaster GN=pod1 PE=1 SV=1	5	5	0	0	0	0	0	0	0	0	5460700	5698600	0	0	0	0	2789825	0	0	0.13412	0.13412
tr|Q961E7|Q961E7_DROME GH28523p OS=Drosophila melanogaster GN=PhKgamma PE=2 SV=1;tr|X2JEJ4|X2JEJ4_DROME Phosphorylase kinase gamma, isoform F OS=Drosophila melanogaster GN=PhKgamma PE=3 SV=1;tr|Q9I7D0|Q9I7D0_DROME GH22314p OS=Drosophila melanogaster GN=PhK	4	4	0	0	0	0	0	0	0	0	7801800	7471200	0	0	0	0	3818250	0	0	0.134125	0.134125
tr|Q9VNR7|Q9VNR7_DROME FI06595p OS=Drosophila melanogaster GN=Dmel\CG11241 PE=1 SV=3;tr|A8E6R2|A8E6R2_DROME IP18034p OS=Drosophila melanogaster GN=Dmel\CG11241 PE=1 SV=1	5	5	0	0	0	0	0	0	0	0	3377100	0	3528300	0	0	0	1726350	0	0	0.134128	0.134128
sp|Q8WTC1|RT15_DROME 28S ribosomal protein S15, mitochondrial OS=Drosophila melanogaster GN=bonsai PE=2 SV=2	3	3	0	0	0	0	0	0	0	0	0	1515200	1449900	0	0	0	741275	0	0	0.13413	0.13413
tr|O77430|O77430_DROME GEO01111p1 OS=Drosophila melanogaster GN=SkpA PE=1 SV=1	7	7	0	0	0	0	0	0	0	0	0	8754500	8334000	0	0	0	4272125	0	0	0.134169	0.134169
sp|P25439|BRM_DROME ATP-dependent helicase brm OS=Drosophila melanogaster GN=brm PE=1 SV=2;tr|M9PFM5|M9PFM5_DROME Brahma, isoform F OS=Drosophila melanogaster GN=brm PE=4 SV=1;tr|M9PFS6|M9PFS6_DROME Brahma, isoform E OS=Drosophila melanogaster GN=brm PE=4	5	5	0	0	0	0	0	0	0	0	0	0	3984900	4190300	0	0	2043800	0	0	0.134177	0.134177
tr|Q9VCR4|Q9VCR4_DROME FI17836p1 OS=Drosophila melanogaster GN=CG17111-RB PE=2 SV=2	3	3	0	0	0	0	0	0	0	0	7131000	7499400	0	0	0	0	3657600	0	0	0.134178	0.134178
tr|Q9VGF7|Q9VGF7_DROME Glutamate carrier 1, isoform A OS=Drosophila melanogaster GN=GC1 PE=1 SV=1	14	12	179660000	167600000	153080000	178190000	162120000	151200000	139250000	134060000	124620000	141130000	140710000	127230000	169632500	146657500	133422500	1.27139	1.0992	0.00297217	0.134198
tr|M9PCL4|M9PCL4_DROME CG3887, isoform B OS=Drosophila melanogaster GN=Dmel\CG3887 PE=4 SV=1;sp|Q9VMV6|SELT_DROME SelT-like protein OS=Drosophila melanogaster GN=CG3887 PE=2 SV=1	2	2	41597000	0	22653000	0	0	0	0	0	0	0	10163000	9640700	16062500	0	4950925	3.24434	0	0.328418	0.134198
tr|Q9VLY7|Q9VLY7_DROME GH05679p OS=Drosophila melanogaster GN=Tep3 PE=1 SV=2	9	9	0	0	0	0	0	0	0	0	2816400	2669200	0	0	0	0	1371400	0	0	0.134205	0.134205
tr|Q9VVJ7|Q9VVJ7_DROME CG7484 OS=Drosophila melanogaster GN=Sep15 PE=1 SV=2	4	4	0	0	0	0	0	0	8734100	8250200	0	0	0	0	0	4246075	0	#DIV/0!	#DIV/0!	#DIV/0!	0.134235
sp|Q24368|ISWI_DROME Chromatin-remodeling complex ATPase chain Iswi OS=Drosophila melanogaster GN=Iswi PE=1 SV=1	9	9	12159000	0	0	0	0	0	0	0	6358500	6748600	0	0	3039750	0	3276775	0.927665	0	0.949381	0.134259
tr|A1Z9I0|A1Z9I0_DROME CG6357 OS=Drosophila melanogaster GN=CG6357 PE=1 SV=1	5	5	0	0	0	0	4484300	4224500	0	0	0	0	0	0	0	2177200	0	#DIV/0!	#DIV/0!	#DIV/0!	0.13426
tr|Q7KT70|Q7KT70_DROME FI18641p1 OS=Drosophila melanogaster GN=Gli PE=2 SV=1	9	9	0	14041000	0	0	0	0	0	0	0	9655800	9091400	0	3510250	0	4686800	0.748965	0	0.799607	0.134265
tr|Q7KNM2|Q7KNM2_DROME SUMO-conjugating enzyme OS=Drosophila melanogaster GN=lwr PE=1 SV=1	4	4	0	11319000	0	0	0	11269000	11974000	0	0	0	0	0	2829750	5810750	0	#DIV/0!	#DIV/0!	0.355918	0.13427
tr|Q95U54|Q95U54_DROME GH06271p OS=Drosophila melanogaster GN=Mms19 PE=1 SV=1	7	7	0	0	0	0	0	0	0	0	2355000	2509700	0	0	0	0	1216175	0	0	0.134299	0.134299
sp|Q9VMS8|C4AC2_DROME Probable cytochrome P450 4ac2 OS=Drosophila melanogaster GN=Cyp4ac2 PE=2 SV=4	3	3	0	0	0	0	0	0	0	0	0	6569100	7006800	0	0	0	3393975	0	0	0.134308	0.134308
tr|Q9W3Y3|Q9W3Y3_DROME CG3226 OS=Drosophila melanogaster GN=CG3226 PE=1 SV=1	3	3	0	0	0	0	0	0	0	0	0	0	2260100	2116400	0	0	1094125	0	0	0.13432	0.13432
sp|Q9W1Y1|EMC89_DROME ER membrane protein complex subunit 8/9 homolog OS=Drosophila melanogaster GN=EMC8-9 PE=3 SV=1	4	4	0	0	13001000	0	0	0	5785000	5401500	0	0	0	0	3250250	2796625	0	#DIV/0!	#DIV/0!	0.355918	0.134351
tr|Q8IRN0|Q8IRN0_DROME FI06485p OS=Drosophila melanogaster GN=CG10962-RB PE=1 SV=1	4	4	0	0	0	0	0	0	0	0	0	0	14002000	15022000	0	0	7256000	0	0	0.134371	0.134371
sp|Q9VYY3|UBA5_DROME Ubiquitin-like modifier-activating enzyme 5 OS=Drosophila melanogaster GN=Uba5 PE=2 SV=1	5	5	0	12459000	9812100	8247400	7314300	7885200	0	0	0	0	0	0	7629625	3799875	0	#DIV/0!	#DIV/0!	0.029613	0.134427
tr|Q7K527|Q7K527_DROME GH14950p OS=Drosophila melanogaster GN=Tsp42El PE=1 SV=1	2	2	0	0	0	0	0	6985000	6476900	0	0	0	0	0	0	3365475	0	#DIV/0!	#DIV/0!	#DIV/0!	0.134431
tr|Q9VT60|Q9VT60_DROME Calcium-independent phospholipase A2 VIA, isoform A OS=Drosophila melanogaster GN=iPLA2-VIA PE=1 SV=3;tr|Q7KUD4|Q7KUD4_DROME Calcium-independent phospholipase A2 VIA, isoform B OS=Drosophila melanogaster GN=iPLA2-VIA PE=1 SV=1	11	11	13049000	10125000	12771000	13602000	10047000	8996900	9663100	0	11826000	11802000	11772000	10163000	12386750	7176750	11390750	1.08744	0.630051	0.298459	0.134469
tr|Q9VAV2|Q9VAV2_DROME FI21480p1 OS=Drosophila melanogaster GN=mIF2 PE=1 SV=2	10	10	0	0	0	0	0	0	0	0	0	0	6758700	6234100	0	0	3248200	0	0	0.134497	0.134497
sp|Q9VG98|GSTD2_DROME Glutathione S-transferase D2 OS=Drosophila melanogaster GN=GstD2 PE=1 SV=1	5	2	0	0	0	0	0	0	0	0	0	0	1641100	1783800	0	0	856225	0	0	0.134531	0.134531
sp|Q9VXE0|RUXG_DROME Probable small nuclear ribonucleoprotein G OS=Drosophila melanogaster GN=SNRPG PE=1 SV=1	2	2	0	0	0	0	0	0	0	0	0	5892000	6409900	0	0	0	3075475	0	0	0.134543	0.134543
tr|X2JE06|X2JE06_DROME GEO07624p1 OS=Drosophila melanogaster GN=RpL24 PE=1 SV=1;sp|Q9VJY6|RL24_DROME 60S ribosomal protein L24 OS=Drosophila melanogaster GN=RpL24 PE=1 SV=1	8	8	0	0	31795000	32282000	41348000	37615000	0	41242000	51691000	54858000	47722000	39270000	16019250	30051250	48385250	0.331077	0.621083	0.0166601	0.134564
tr|M9PCU1|M9PCU1_DROME Abl tyrosine kinase, isoform H OS=Drosophila melanogaster GN=Abl PE=1 SV=1;tr|M9PI83|M9PI83_DROME Abl tyrosine kinase, isoform G OS=Drosophila melanogaster GN=Abl PE=1 SV=1;tr|M9PFX0|M9PFX0_DROME Abl tyrosine kinase, isoform E OS=Dro	2	2	0	0	0	0	3413200	3114100	0	0	0	0	0	0	0	1631825	0	#DIV/0!	#DIV/0!	#DIV/0!	0.134648
tr|Q8SXC0|Q8SXC0_DROME CG5577, isoform A OS=Drosophila melanogaster GN=Dmel\CG5577 PE=2 SV=1	4	4	0	0	0	0	0	0	0	0	0	0	3479800	3832400	0	0	1828050	0	0	0.13472	0.13472
tr|Q95RY2|Q95RY2_DROME CG7945, isoform A OS=Drosophila melanogaster GN=Dmel\CG7945 PE=1 SV=1;tr|Q9VUQ1|Q9VUQ1_DROME CG7945, isoform B OS=Drosophila melanogaster GN=Dmel\CG7945 PE=1 SV=2	4	4	0	0	0	0	0	0	0	0	0	0	9481100	10495000	0	0	4994025	0	0	0.1348	0.1348
tr|Q7K3T3|Q7K3T3_DROME Fatty acyl-CoA reductase OS=Drosophila melanogaster GN=CG1441 PE=1 SV=1	12	12	22304000	14424000	21342000	23836000	10262000	7298400	0	0	9514600	10675000	8565500	7432000	20476500	4390100	9046775	2.2634	0.485267	0.00199223	0.134813
sp|Q9V3A4|CSUP_DROME Protein catecholamines up OS=Drosophila melanogaster GN=Catsup PE=2 SV=1	2	2	0	0	0	0	0	6166000	0	5565300	0	0	0	0	0	2932825	0	#DIV/0!	#DIV/0!	#DIV/0!	0.134815
tr|M9PD75|M9PD75_DROME Porin, isoform D OS=Drosophila melanogaster GN=porin PE=4 SV=1;sp|Q94920|VDAC_DROME Voltage-dependent anion-selective channel OS=Drosophila melanogaster GN=porin PE=1 SV=3	24	24	5409100000	7007600000	5310400000	5053100000	4949600000	4530500000	5418500000	4191400000	4237300000	4317500000	4232200000	4439300000	5695050000	4772500000	4306575000	1.32241	1.10819	0.0208629	0.134831
tr|Q8IQE6|Q8IQE6_DROME IRSp53, isoform A OS=Drosophila melanogaster GN=IRSp53 PE=4 SV=2;tr|A8JNR2|A8JNR2_DROME IRSp53, isoform D OS=Drosophila melanogaster GN=IRSp53 PE=4 SV=2;tr|A8JNR3|A8JNR3_DROME IRSp53, isoform B OS=Drosophila melanogaster GN=IRSp53 PE	7	7	0	0	0	0	0	0	3231800	3597900	0	0	0	0	0	1707425	0	#DIV/0!	#DIV/0!	#DIV/0!	0.134895
tr|A0A0B4K6W0|A0A0B4K6W0_DROME CAP, isoform V OS=Drosophila melanogaster GN=CAP PE=4 SV=1;tr|A0A0B4K7L3|A0A0B4K7L3_DROME CAP, isoform X OS=Drosophila melanogaster GN=CAP PE=4 SV=1;tr|Q86P80|Q86P80_DROME CAP, isoform K OS=Drosophila melanogaster GN=CAP PE=2	13	5	4489700	0	0	0	7139200	0	6409200	0	0	0	0	0	1122425	3387100	0	#DIV/0!	#DIV/0!	0.355918	0.134905
tr|Q9VA95|Q9VA95_DROME BET5 ortholog OS=Drosophila melanogaster GN=Bet5 PE=2 SV=1	3	3	3370000	0	0	0	0	0	0	0	0	2918700	0	3252800	842500	0	1542875	0.546058	0	0.589148	0.134914
tr|E1JGK7|E1JGK7_DROME GEO01604p1 OS=Drosophila melanogaster GN=lolal PE=1 SV=1;sp|Q7KRI2|LOLAL_DROME Longitudinals lacking protein-like OS=Drosophila melanogaster GN=lolal PE=1 SV=1	2	2	0	0	0	0	0	0	0	0	3601400	4014400	0	0	0	0	1903950	0	0	0.134917	0.134917
tr|Q9VDF4|Q9VDF4_DROME Cortactin, isoform A OS=Drosophila melanogaster GN=Cortactin PE=1 SV=1	14	14	19588000	23303000	15872000	15479000	14166000	13824000	20392000	11449000	0	15109000	13340000	0	18560500	14957750	7112250	2.60965	2.1031	0.0442034	0.134917
tr|Q9VEP9|Q9VEP9_DROME GH03554p OS=Drosophila melanogaster GN=Sf3a1 PE=1 SV=1	7	7	0	0	0	0	0	0	0	0	0	0	5612600	6271700	0	0	2971075	0	0	0.13496	0.13496
tr|Q961T9|Q961T9_DROME GH07914p OS=Drosophila melanogaster GN=BG:DS00941.11 PE=1 SV=1	5	5	16945000	0	0	12152000	15217000	13606000	0	0	0	0	0	0	7274250	7205750	0	#DIV/0!	#DIV/0!	0.142598	0.134976
tr|Q9VVK2|Q9VVK2_DROME CG6034 OS=Drosophila melanogaster GN=Dmel\CG6034 PE=4 SV=1	10	10	0	0	0	0	0	0	0	0	0	0	9467700	8452700	0	0	4480100	0	0	0.135002	0.135002
sp|P08761|MSRA_DROME Peptide methionine sulfoxide reductase OS=Drosophila melanogaster GN=Eip71CD PE=2 SV=2;tr|M9PCL6|M9PCL6_DROME Ecdysone-induced protein 28/29kD, isoform G OS=Drosophila melanogaster GN=Eip71CD PE=1 SV=1;tr|Q7KUM8|Q7KUM8_DROME Ecdysone-i	7	7	0	0	0	0	8808100	9871400	0	0	0	0	0	0	0	4669875	0	#DIV/0!	#DIV/0!	#DIV/0!	0.135013
tr|A0A0B4JDE8|A0A0B4JDE8_DROME CG6136, isoform B OS=Drosophila melanogaster GN=CG6136 PE=4 SV=1;sp|Q9VF71|CUTC_DROME Copper homeostasis protein cutC homolog OS=Drosophila melanogaster GN=CG6136 PE=2 SV=1	6	6	0	7593300	0	0	4745900	4728500	4763400	6239600	3969200	4247000	0	4479800	1898325	5119350	3174000	0.598086	1.6129	0.579038	0.135027
tr|Q9VVL8|Q9VVL8_DROME FI03887p OS=Drosophila melanogaster GN=TrpRS-m PE=1 SV=1	4	4	0	0	0	0	0	0	0	0	0	2927800	0	2608000	0	0	1383950	0	0	0.135044	0.135044
tr|Q9W3M7|Q9W3M7_DROME LD32873p OS=Drosophila melanogaster GN=mahe PE=1 SV=1	8	7	0	0	0	0	0	0	0	0	0	4203600	4735400	0	0	0	2234750	0	0	0.135108	0.135108
tr|A1Z877|A1Z877_DROME LP19846p OS=Drosophila melanogaster GN=Ndg PE=1 SV=1	7	7	0	0	0	0	0	0	0	0	0	0	6218000	5490000	0	0	2927000	0	0	0.135213	0.135213
tr|Q9I7U2|Q9I7U2_DROME CG1275, isoform C OS=Drosophila melanogaster GN=anon-WO0118547.260 PE=1 SV=1;tr|Q7KV99|Q7KV99_DROME CG1275, isoform D OS=Drosophila melanogaster GN=anon-WO0118547.260 PE=1 SV=1;tr|Q9I7U1|Q9I7U1_DROME CG1275, isoform A OS=Drosophila m	3	3	9910500	0	0	0	0	0	0	0	17387000	0	0	15350000	2477625	0	8184250	0.302731	0	0.32728	0.135215
tr|Q9VQ88|Q9VQ88_DROME Uncharacterized protein OS=Drosophila melanogaster GN=Dmel\CG15386 PE=4 SV=1	2	2	0	0	7605900	0	0	0	0	0	0	0	4596700	4036500	1901475	0	2158300	0.881006	0	0.913848	0.135323
tr|Q9W4M7|Q9W4M7_DROME Twenty-four, isoform B OS=Drosophila melanogaster GN=tyf PE=1 SV=1;tr|E1JJD6|E1JJD6_DROME Twenty-four, isoform F OS=Drosophila melanogaster GN=tyf PE=1 SV=2	6	6	0	0	0	0	0	0	0	0	0	0	1069800	1218600	0	0	572100	0	0	0.135329	0.135329
tr|Q9V414|Q9V414_DROME LD36341p OS=Drosophila melanogaster GN=Smg5 PE=1 SV=1	7	7	0	0	0	6985700	4765500	5438200	0	0	0	0	0	0	1746425	2550925	0	#DIV/0!	#DIV/0!	0.355918	0.135367
tr|Q9VG51|Q9VG51_DROME RE52028p OS=Drosophila melanogaster GN=Snx3 PE=1 SV=1	6	6	10570000	0	8006500	7788300	0	0	0	0	0	9066800	7928600	0	6591200	0	4248850	1.55129	0	0.511957	0.135411
tr|Q9VX84|Q9VX84_DROME FI17861p1 OS=Drosophila melanogaster GN=CG16700-RA PE=2 SV=1	2	2	0	0	0	0	0	0	0	0	3136400	0	2715200	0	0	0	1462900	0	0	0.135634	0.135634
tr|Q9VXG9|Q9VXG9_DROME CG4239, isoform A OS=Drosophila melanogaster GN=CG4239 PE=2 SV=1	3	3	0	0	0	0	0	0	0	0	7845200	9070700	0	0	0	0	4228975	0	0	0.135655	0.135655
sp|Q9W445|MCTS1_DROME Malignant T-cell-amplified sequence 1 homolog OS=Drosophila melanogaster GN=MCTS1 PE=1 SV=1	5	5	0	0	0	0	0	0	0	0	0	4644600	0	5402900	0	0	2511875	0	0	0.135798	0.135798
tr|Q8IMY7|Q8IMY7_DROME Inwardly rectifying potassium channel 2, isoform B OS=Drosophila melanogaster GN=Irk2 PE=3 SV=1;tr|Q9VCL9|Q9VCL9_DROME GH11459p OS=Drosophila melanogaster GN=Irk2 PE=2 SV=3;tr|E1JIU5|E1JIU5_DROME Inwardly rectifying potassium channel	7	7	6109300	9175000	7167600	0	0	0	0	0	0	6433600	7488400	0	5612975	0	3480500	1.61269	0	0.479127	0.135812
tr|Q9W259|Q9W259_DROME FI23916p1 OS=Drosophila melanogaster GN=CG13506-RA PE=1 SV=2	5	5	0	0	0	0	7116000	0	0	6102700	0	0	0	0	0	3304675	0	#DIV/0!	#DIV/0!	#DIV/0!	0.135856
tr|X2J8V0|X2J8V0_DROME Nervous wreck, isoform H OS=Drosophila melanogaster GN=nwk PE=1 SV=1	32	1	0	11372000	0	0	9281100	10841000	0	0	0	0	0	0	2843000	5030525	0	#DIV/0!	#DIV/0!	0.355918	0.135898
tr|A4V4S5|A4V4S5_DROME Carnation, isoform B OS=Drosophila melanogaster GN=car PE=1 SV=1;sp|Q9Y1I2|VP33A_DROME Vacuolar protein sorting-associated protein 33A OS=Drosophila melanogaster GN=car PE=1 SV=1;tr|M9PF72|M9PF72_DROME Carnation, isoform C OS=Drosoph	5	5	0	0	0	0	0	0	0	0	0	1676000	1434700	0	0	0	777675	0	0	0.135901	0.135901
tr|Q7K0W1|Q7K0W1_DROME CG8531 OS=Drosophila melanogaster GN=CG8531 PE=1 SV=1	4	4	8459300	8572500	0	6211600	6829300	0	0	5846000	0	0	0	0	5810850	3168825	0	#DIV/0!	#DIV/0!	0.0277515	0.135901
tr|E2QCF1|E2QCF1_DROME ATP-citrate synthase OS=Drosophila melanogaster GN=ATPCL PE=1 SV=1;tr|A0A0B4LFH8|A0A0B4LFH8_DROME ATP-citrate synthase OS=Drosophila melanogaster GN=ATPCL PE=1 SV=1	46	1	0	0	0	0	0	0	0	0	0	6796400	7954900	0	0	0	3687825	0	0	0.135949	0.135949
tr|M9PES6|M9PES6_DROME Fear-of-intimacy, isoform B OS=Drosophila melanogaster GN=foi PE=1 SV=1;sp|Q9VSL7|FOI_DROME Zinc transporter foi OS=Drosophila melanogaster GN=foi PE=1 SV=3	1	1	0	0	0	0	0	0	0	0	0	260930	222560	0	0	0	120872	0	0	0.13599	0.13599
tr|A0A0S0X8K7|A0A0S0X8K7_DROME Tiny tim 50, isoform B OS=Drosophila melanogaster GN=ttm50 PE=4 SV=1;sp|Q9W4V8|TI50C_DROME Mitochondrial import inner membrane translocase subunit TIM50-C OS=Drosophila melanogaster GN=ttm50 PE=2 SV=2	7	7	13180000	11080000	13117000	13272000	16105000	15188000	12602000	8445900	9064300	9676800	11484000	9780500	12662250	13085225	10001400	1.26605	1.30834	0.0114601	0.136028
tr|X2JAU0|X2JAU0_DROME Integrin beta OS=Drosophila melanogaster GN=mys PE=3 SV=1;sp|P11584|ITBX_DROME Integrin beta-PS OS=Drosophila melanogaster GN=mys PE=1 SV=3;tr|X2JE30|X2JE30_DROME Integrin beta OS=Drosophila melanogaster GN=mys PE=3 SV=1	7	7	10585000	8390800	0	6290200	0	6843800	0	5826100	0	0	0	0	6316500	3167475	0	#DIV/0!	#DIV/0!	0.0324444	0.13604
tr|M9NE73|M9NE73_DROME Calpain-B, isoform B OS=Drosophila melanogaster GN=CalpB PE=3 SV=1;sp|Q9VT65|CANB_DROME Calpain-B OS=Drosophila melanogaster GN=CalpB PE=1 SV=2	8	4	0	0	0	0	0	0	0	0	2823000	2393400	0	0	0	0	1304100	0	0	0.136145	0.136145
sp|Q24523|BUN2_DROME Protein bunched, class 2/F/G isoform OS=Drosophila melanogaster GN=bun PE=2 SV=4;tr|X2J847|X2J847_DROME Bunched, isoform P OS=Drosophila melanogaster GN=bun PE=4 SV=1	5	5	0	0	0	0	0	0	0	0	0	0	3587600	3028000	0	0	1653900	0	0	0.136264	0.136264
tr|Q9W0C3|Q9W0C3_DROME GH11843p OS=Drosophila melanogaster GN=Dmel\CG13928 PE=1 SV=1	6	6	0	0	0	0	0	0	0	0	0	0	6086700	7225300	0	0	3328000	0	0	0.136315	0.136315
tr|Q9W3W9|Q9W3W9_DROME CG3168, isoform A OS=Drosophila melanogaster GN=CG3168 PE=1 SV=2	2	2	0	0	0	0	0	0	0	0	0	528880	0	444790	0	0	243418	0	0	0.136361	0.136361
tr|Q7KN04|Q7KN04_DROME Fat-spondin OS=Drosophila melanogaster GN=fat-spondin PE=1 SV=1	5	5	3557400	0	3957500	0	0	0	0	0	3703900	3104500	0	0	1878725	0	1702100	1.10377	0	0.908347	0.136454
tr|E8NH77|E8NH77_DROME SD15168p OS=Drosophila melanogaster GN=sw PE=1 SV=1;tr|X2JLF7|X2JLF7_DROME Short wing, isoform O OS=Drosophila melanogaster GN=sw PE=1 SV=1;tr|A4V4T4|A4V4T4_DROME SD27396p OS=Drosophila melanogaster GN=sw PE=1 SV=1;sp|Q24246|DYIN_DRO	7	7	13440000	18636000	17662000	10578000	0	9677300	0	8107600	0	0	0	0	15079000	4446225	0	#DIV/0!	#DIV/0!	0.000198685	0.136467
tr|Q95RR5|Q95RR5_DROME LD15217p OS=Drosophila melanogaster GN=Pi3K68D PE=1 SV=1;tr|Q7K3H0|Q7K3H0_DROME LD28067p OS=Drosophila melanogaster GN=Pi3K68D PE=2 SV=1	5	5	0	0	0	0	0	0	0	0	0	3943100	0	3280600	0	0	1805925	0	0	0.136665	0.136665
tr|Q5BIL9|Q5BIL9_DROME SD21168p OS=Drosophila melanogaster GN=CG18278 PE=1 SV=1;tr|Q95R73|Q95R73_DROME SD03412p OS=Drosophila melanogaster GN=CG18278 PE=1 SV=1	4	4	0	0	0	0	0	0	0	0	4809800	0	3997700	0	0	0	2201875	0	0	0.136694	0.136694
tr|Q9VY78|Q9VY78_DROME Chloride intracellular channel, isoform A OS=Drosophila melanogaster GN=Clic PE=1 SV=1	4	4	0	0	0	0	0	0	0	0	0	0	11257000	13547000	0	0	6201000	0	0	0.136701	0.136701
tr|Q9VZ34|Q9VZ34_DROME CG2076, isoform A OS=Drosophila melanogaster GN=CG2076 PE=1 SV=1	3	3	0	0	0	0	5333200	0	0	4426900	0	0	0	0	0	2440025	0	#DIV/0!	#DIV/0!	#DIV/0!	0.136732
tr|Q9VKZ7|Q9VKZ7_DROME Nicalin OS=Drosophila melanogaster GN=Q9VKZ7_DROME PE=1 SV=2	7	7	0	0	0	0	0	0	0	0	0	6657300	5514200	0	0	0	3042875	0	0	0.136795	0.136795
tr|Q961J5|Q961J5_DROME CG3790 OS=Drosophila melanogaster GN=CG3790 PE=2 SV=1	3	3	0	0	0	0	0	0	0	0	0	5848700	0	7063100	0	0	3227950	0	0	0.136804	0.136804
tr|Q9VSL5|Q9VSL5_DROME Glutathione S transferase O2, isoform A OS=Drosophila melanogaster GN=GstO2 PE=1 SV=2	6	6	0	0	0	0	0	0	0	0	0	4811300	5811700	0	0	0	2655750	0	0	0.136811	0.136811
tr|E1JIT0|E1JIT0_DROME Held out wings, isoform E OS=Drosophila melanogaster GN=how PE=1 SV=1;tr|B3DNL7|B3DNL7_DROME Held out wings, isoform D OS=Drosophila melanogaster GN=how PE=1 SV=1;sp|O01367|HOW_DROME Protein held out wings OS=Drosophila melanogaster	3	3	0	0	0	0	0	0	0	0	0	0	2198500	2660700	0	0	1214800	0	0	0.136868	0.136868
tr|Q9W3R8|Q9W3R8_DROME CG2059, isoform A OS=Drosophila melanogaster GN=CG2059 PE=1 SV=1	2	2	0	0	0	0	0	0	0	0	0	0	2251100	1859600	0	0	1027675	0	0	0.136875	0.136875
sp|Q9XZ63|ARMET_DROME Mesencephalic astrocyte-derived neurotrophic factor homolog OS=Drosophila melanogaster GN=Manf PE=2 SV=2	4	4	0	0	0	0	0	10203000	0	12422000	0	0	0	0	0	5656250	0	#DIV/0!	#DIV/0!	#DIV/0!	0.13705
tr|M9PBP3|M9PBP3_DROME Cdc42-interacting protein 4, isoform J OS=Drosophila melanogaster GN=Cip4 PE=4 SV=1;tr|M9PE52|M9PE52_DROME Cdc42-interacting protein 4, isoform K OS=Drosophila melanogaster GN=Cip4 PE=4 SV=1;tr|M9NE16|M9NE16_DROME Cdc42-interacting p	5	5	0	0	0	0	0	0	0	0	0	3408100	0	4158400	0	0	1891625	0	0	0.137118	0.137118
tr|Q9W1V8|Q9W1V8_DROME CG9893 protein OS=Drosophila melanogaster GN=DCTN3-p24 PE=1 SV=1	6	6	6349600	11535000	6062000	7402800	6893200	7246900	4090300	8259600	4828000	4349800	5629700	5272300	7837350	6622500	5019950	1.56124	1.31924	0.0726288	0.137149
tr|M9PEC6|M9PEC6_DROME Cyp28c1, isoform B OS=Drosophila melanogaster GN=Cyp28c1 PE=3 SV=1;sp|Q9VYT8|C28C1_DROME Probable cytochrome P450 28c1 OS=Drosophila melanogaster GN=Cyp28c1 PE=2 SV=1	2	2	0	0	6147500	0	4460600	5469400	0	0	0	0	0	0	1536875	2482500	0	#DIV/0!	#DIV/0!	0.355918	0.137274
tr|Q9VX02|Q9VX02_DROME CG7772 OS=Drosophila melanogaster GN=CG7772 PE=1 SV=1	3	3	0	0	13111000	0	0	0	0	0	0	4888000	6036000	0	3277750	0	2731000	1.2002	0	0.885674	0.137504
tr|A0A0B4KHD9|A0A0B4KHD9_DROME CG5746, isoform E OS=Drosophila melanogaster GN=CG5746 PE=4 SV=1;tr|A0A0B4KHS5|A0A0B4KHS5_DROME CG5746, isoform G OS=Drosophila melanogaster GN=CG5746 PE=4 SV=1;tr|Q9VC90|Q9VC90_DROME CG5746, isoform A OS=Drosophila melanogas	1	1	0	0	0	0	0	0	0	0	0	4460000	3608700	0	0	0	2017175	0	0	0.137532	0.137532
sp|Q9W011|C4D20_DROME Probable cytochrome P450 4d20 OS=Drosophila melanogaster GN=Cyp4d20 PE=3 SV=1	5	5	12307000	0	11374000	11213000	0	0	0	0	0	8218000	10176000	0	8723500	0	4598500	1.89703	0	0.338283	0.137595
tr|Q9VBQ5|Q9VBQ5_DROME CG5112 OS=Drosophila melanogaster GN=CG5112 PE=1 SV=1	9	9	27388000	23000000	25983000	31792000	10503000	0	13027000	0	0	0	0	0	27040750	5882500	0	#DIV/0!	#DIV/0!	6.0193e-06	0.137651
tr|A1ZBQ3|A1ZBQ3_DROME Odorant-binding protein 56g, isoform A OS=Drosophila melanogaster GN=Obp56g PE=4 SV=1;tr|A1ZBQ4|A1ZBQ4_DROME Odorant-binding protein 56g OS=Drosophila melanogaster GN=Obp56g PE=4 SV=1	4	4	0	0	0	0	0	0	0	0	0	3325900	0	4126000	0	0	1862975	0	0	0.137658	0.137658
tr|E6PBV6|E6PBV6_DROME Obg-like ATPase 1 OS=Drosophila melanogaster GN=CG1354-RA PE=1 SV=1;sp|Q8SWU7|OLA1_DROME Obg-like ATPase 1 OS=Drosophila melanogaster GN=CG1354 PE=1 SV=1	5	5	0	0	0	0	0	0	0	0	0	11147000	8955800	0	0	0	5025700	0	0	0.13777	0.13777
tr|Q9VAX8|Q9VAX8_DROME CG4849 OS=Drosophila melanogaster GN=CG4849 PE=1 SV=1	9	9	0	0	0	0	3638800	4540600	0	0	0	0	0	0	0	2044850	0	#DIV/0!	#DIV/0!	#DIV/0!	0.137858
sp|Q9NHA8|BGBP3_DROME Gram-negative bacteria-binding protein 3 OS=Drosophila melanogaster GN=GNBP3 PE=1 SV=2	6	6	0	0	0	0	0	0	0	0	0	2940700	0	3677200	0	0	1654475	0	0	0.137931	0.137931
tr|M9PD95|M9PD95_DROME Cactus, isoform E OS=Drosophila melanogaster GN=cact PE=1 SV=1;sp|Q03017|CACT_DROME NF-kappa-B inhibitor cactus OS=Drosophila melanogaster GN=cact PE=1 SV=2	5	5	10382000	0	0	0	8305500	6960400	9538000	0	0	6482300	0	0	2595500	6200975	1620575	1.60159	3.8264	0.760818	0.138139
sp|Q08012|DRK_DROME Protein enhancer of sevenless 2B OS=Drosophila melanogaster GN=drk PE=1 SV=1	9	9	27487000	39100000	27090000	29575000	33553000	30741000	30008000	24075000	25538000	27434000	27088000	23157000	30813000	29594250	25804250	1.19411	1.14688	0.143721	0.138272
tr|A0A0B4LHH1|A0A0B4LHH1_DROME CG3209, isoform E OS=Drosophila melanogaster GN=CG3209 PE=1 SV=1;tr|Q960R0|Q960R0_DROME CG3209, isoform B OS=Drosophila melanogaster GN=CG3209 PE=1 SV=1;tr|Q9W1B5|Q9W1B5_DROME CG3209, isoform C OS=Drosophila melanogaster GN=C	5	5	11996000	0	0	0	0	7069400	8942000	0	0	0	0	0	2999000	4002850	0	#DIV/0!	#DIV/0!	0.355918	0.138342
sp|Q9VHD3|MAAI1_DROME Probable maleylacetoacetate isomerase 1 OS=Drosophila melanogaster GN=GstZ1 PE=1 SV=1	3	3	0	0	0	0	0	0	0	0	0	3475100	2745300	0	0	0	1555100	0	0	0.138369	0.138369
tr|E2QCN9|E2QCN9_DROME GS1-like, isoform B OS=Drosophila melanogaster GN=Gs1l PE=1 SV=1	6	3	0	0	0	0	0	0	0	0	0	0	5115900	6490600	0	0	2901625	0	0	0.138453	0.138453
tr|Q9Y102|Q9Y102_DROME BcDNA.GH11973 OS=Drosophila melanogaster GN=rgn PE=1 SV=1;tr|M9PFV8|M9PFV8_DROME Regeneration, isoform B OS=Drosophila melanogaster GN=rgn PE=1 SV=1	3	3	0	0	2882300	0	3708600	4713800	0	0	0	0	0	0	720575	2105600	0	#DIV/0!	#DIV/0!	0.355918	0.138521
tr|Q9W0M7|Q9W0M7_DROME FI04459p OS=Drosophila melanogaster GN=Sf3b3 PE=1 SV=2;tr|M9PDJ8|M9PDJ8_DROME Uncharacterized protein, isoform C OS=Drosophila melanogaster GN=Sf3b3 PE=1 SV=1	8	8	0	0	0	0	0	0	0	0	0	5178800	6584600	0	0	0	2940850	0	0	0.138533	0.138533
tr|Q9VK11|Q9VK11_DROME GH15921p OS=Drosophila melanogaster GN=Dmel\CG16820 PE=2 SV=2	6	6	0	0	6936100	0	11895000	13282000	16360000	13228000	17197000	15726000	16312000	13721000	1734025	13691250	15739000	0.110174	0.869893	0.00030539	0.138583
tr|Q9VLR8|Q9VLR8_DROME GH19970p OS=Drosophila melanogaster GN=SLC5A11 PE=2 SV=2	3	3	0	0	0	0	0	0	0	0	0	2605300	3332300	0	0	0	1484400	0	0	0.138759	0.138759
tr|Q9VK35|Q9VK35_DROME DnaJ homolog, isoform A OS=Drosophila melanogaster GN=DnaJ-H PE=2 SV=1;tr|M9PD23|M9PD23_DROME DnaJ homolog, isoform C OS=Drosophila melanogaster GN=DnaJ-H PE=4 SV=1	4	4	0	0	9348000	8156300	7958900	0	10217000	0	0	0	0	0	4376075	4543975	0	#DIV/0!	#DIV/0!	0.135459	0.1389
tr|Q7JZE8|Q7JZE8_DROME CG8323 OS=Drosophila melanogaster GN=CG8323 PE=2 SV=1	4	4	0	0	0	0	0	0	6946300	5402900	0	0	0	0	0	3087300	0	#DIV/0!	#DIV/0!	#DIV/0!	0.138958
tr|Q9W1F8|Q9W1F8_DROME GEO08248p1 OS=Drosophila melanogaster GN=Orcokinin PE=2 SV=2	4	4	19341000	0	0	0	14362000	0	0	18620000	0	0	0	0	4835250	8245500	0	#DIV/0!	#DIV/0!	0.355918	0.139291
tr|A0A0B4K7Z5|A0A0B4K7Z5_DROME Regulatory particle non-ATPase 6, isoform C OS=Drosophila melanogaster GN=Rpn6 PE=1 SV=1;sp|Q7KLV9|PSD11_DROME 26S proteasome non-ATPase regulatory subunit 11 OS=Drosophila melanogaster GN=Rpn6 PE=1 SV=1	17	17	20762000	29189000	37778000	43230000	28894000	29279000	41923000	35270000	47910000	35362000	39982000	39572000	32739750	33841500	40706500	0.804288	0.831354	0.203352	0.139387
tr|Q9VJ30|Q9VJ30_DROME Numb-associated kinase, isoform A OS=Drosophila melanogaster GN=Nak PE=1 SV=2;tr|Q7KT38|Q7KT38_DROME Numb-associated kinase, isoform C OS=Drosophila melanogaster GN=Nak PE=1 SV=1;tr|X2J946|X2J946_DROME Numb-associated kinase, isoform	8	8	13677000	16023000	12577000	13057000	14531000	11131000	9407400	13181000	11610000	9774600	9534500	8431700	13833500	12062600	9837700	1.40617	1.22616	0.00744621	0.139409
tr|M9PHM0|M9PHM0_DROME Uncharacterized protein, isoform B OS=Drosophila melanogaster GN=CG12531 PE=4 SV=1;tr|Q9VWD3|Q9VWD3_DROME Uncharacterized protein, isoform A OS=Drosophila melanogaster GN=CG12531 PE=4 SV=2	8	8	17846000	23737000	25458000	22880000	23466000	25273000	25247000	19509000	19453000	23090000	19753000	20370000	22480250	23373750	20666500	1.08776	1.131	0.360807	0.139481
tr|Q9VCH7|Q9VCH7_DROME RE64534p OS=Drosophila melanogaster GN=CG10208 PE=1 SV=1	2	2	0	0	0	0	0	0	0	0	6525800	0	4999300	0	0	0	2881275	0	0	0.139568	0.139568
tr|Q9VL11|Q9VL11_DROME CG4957 OS=Drosophila melanogaster GN=Dmel\CG4957 PE=4 SV=2	5	5	0	0	0	0	0	0	6537100	5005900	0	0	0	0	0	2885750	0	#DIV/0!	#DIV/0!	#DIV/0!	0.139585
tr|Q9VAJ2|Q9VAJ2_DROME Bub3, isoform A OS=Drosophila melanogaster GN=Bub3 PE=1 SV=1	2	2	0	0	0	0	0	0	0	0	0	1848300	0	2425800	0	0	1068525	0	0	0.139794	0.139794
tr|A1ZAA9|A1ZAA9_DROME Uncharacterized protein, isoform B OS=Drosophila melanogaster GN=CG10731 PE=4 SV=1	5	5	0	0	0	0	0	0	0	0	0	6186900	8165600	0	0	0	3588125	0	0	0.140032	0.140032
sp|Q9VVE5|MSIR6_DROME RNA-binding protein Musashi homolog Rbp6 OS=Drosophila melanogaster GN=Rbp6 PE=2 SV=3;tr|M9PCV2|M9PCV2_DROME RNA-binding protein 6, isoform G OS=Drosophila melanogaster GN=Rbp6 PE=4 SV=1;tr|B7Z063|B7Z063_DROME RNA-binding protein 6, i	4	4	11440000	0	0	6909100	8395100	8581500	6907600	8574200	7900100	6417000	5994500	0	4587275	8114600	5077900	0.90338	1.59802	0.886742	0.140288
tr|Q9VJZ5|Q9VJZ5_DROME LD07294p OS=Drosophila melanogaster GN=Tap42 PE=1 SV=2	3	3	0	0	0	0	0	0	0	0	0	4115400	0	3094900	0	0	1802575	0	0	0.140356	0.140356
tr|Q7K304|Q7K304_DROME DNAation factor-related protein 2, isoform A OS=Drosophila melanogaster GN=Drep2 PE=1 SV=1;tr|A0A0B4KFF6|A0A0B4KFF6_DROME DNAation factor-related protein 2, isoform D OS=Drosophila melanogaster GN=Drep2 PE=1 SV=1;tr|A8DY77|A8DY77_DRO	6	6	0	0	0	0	7965700	5986700	0	0	0	0	0	0	0	3488100	0	#DIV/0!	#DIV/0!	#DIV/0!	0.140384
tr|Q9VCR9|Q9VCR9_DROME RH48101p OS=Drosophila melanogaster GN=CG17121 PE=1 SV=1	14	14	47350000	39864000	45926000	42399000	46846000	50304000	61934000	49867000	48603000	49144000	40570000	44243000	43884750	52237750	45640000	0.961541	1.14456	0.529958	0.140415
sp|A1Z8N1|TRE11_DROME Facilitated trehalose transporter Tret1-1 OS=Drosophila melanogaster GN=Tret1-1 PE=1 SV=1	7	7	20697000	15655000	15138000	14652000	9927400	10479000	0	16677000	15438000	13581000	16118000	15667000	16535500	9270850	15201000	1.08779	0.609884	0.410597	0.140499
tr|Q9VEV3|Q9VEV3_DROME LP07287p OS=Drosophila melanogaster GN=CG14894 PE=1 SV=2	4	4	0	11926000	6145400	6721300	0	0	0	0	6200900	4647000	0	0	6198175	0	2711975	2.28548	0	0.277173	0.14051
tr|A8DYK6|A8DYK6_DROME Rad, Gem/Kir family member 3, isoform C OS=Drosophila melanogaster GN=Rgk3 PE=2 SV=1;tr|A0A076NAB7|A0A076NAB7_DROME Rad, Gem/Kir family member 3, isoform E OS=Drosophila melanogaster GN=Rgk3 PE=2 SV=1	7	7	0	0	2433400	0	0	0	0	0	2542300	0	0	1900700	608350	0	1110750	0.547693	0	0.594326	0.140616
sp|P04950|OPS3_DROME Opsin Rh3 OS=Drosophila melanogaster GN=Rh3 PE=1 SV=1	5	4	8770000	10297000	0	15349000	12021000	14408000	12310000	15000000	12135000	12813000	12228000	10343000	8604000	13434750	11879750	0.724258	1.1309	0.350782	0.140689
tr|Q9VRD9|Q9VRD9_DROME Cystathionine beta-synthase OS=Drosophila melanogaster GN=Cbs PE=1 SV=1	7	7	5947200	0	6308800	7290300	0	8296500	4674400	7243400	6491800	8979900	8253400	9979100	4886575	5053575	8426050	0.579937	0.599756	0.0982399	0.140937
tr|Q9W258|Q9W258_DROME Babos, isoform A OS=Drosophila melanogaster GN=babos PE=2 SV=2	4	4	0	0	0	0	0	0	0	0	0	8878800	0	6588400	0	0	3866800	0	0	0.140956	0.140956
tr|Q7JQH9|Q7JQH9_DROME LD31742p OS=Drosophila melanogaster GN=whd PE=1 SV=1;tr|Q9V3K9|Q9V3K9_DROME Carnitine palmitoyltransferase I OS=Drosophila melanogaster GN=whd PE=1 SV=1	15	15	70559000	85462000	80253000	88859000	50955000	61576000	67502000	57250000	61749000	67062000	76232000	64183000	81283250	59320750	67306500	1.20766	0.881352	0.0335491	0.141193
tr|M9PEN4|M9PEN4_DROME Dynein heavy chain 64C, isoform F OS=Drosophila melanogaster GN=Dhc64C PE=1 SV=1;tr|M9PBQ3|M9PBQ3_DROME Dynein heavy chain 64C, isoform I OS=Drosophila melanogaster GN=Dhc64C PE=1 SV=1;sp|P37276|DYHC_DROME Dynein heavy chain, cytopla	92	92	121360000	94638000	104630000	115660000	100170000	88998000	97909000	95230000	77797000	96349000	91926000	83785000	109072000	95576750	87464250	1.24705	1.09275	0.0244409	0.141544
tr|Q9V9A9|Q9V9A9_DROME L(2)01289 long form OS=Drosophila melanogaster GN=l(2)01289 PE=1 SV=2;tr|Q0E9N2|Q0E9N2_DROME Lethal (2) 01289, isoform K OS=Drosophila melanogaster GN=l(2)01289 PE=1 SV=3;tr|E1JGY6|E1JGY6_DROME Lethal (2) 01289, isoform F OS=Drosophi	21	14	12453000	12382000	13684000	14021000	17691000	20322000	10567000	20011000	9495100	12293000	12670000	16185000	13135000	17147750	12660775	1.03746	1.3544	0.752206	0.141718
tr|Q9VVA6|Q9VVA6_DROME Nuclear migration protein NudC OS=Drosophila melanogaster GN=nudC PE=1 SV=2	10	10	13532000	12558000	13363000	14652000	13059000	12772000	12857000	16651000	11339000	10642000	11640000	13833000	13526250	13834750	11863500	1.14016	1.16616	0.0867535	0.141865
tr|A4V402|A4V402_DROME LD26767p OS=Drosophila melanogaster GN=MAPk-Ak2 PE=1 SV=1;sp|P49071|MAPK2_DROME MAP kinase-activated protein kinase 2 OS=Drosophila melanogaster GN=MAPk-Ak2 PE=2 SV=1	8	8	0	15399000	13373000	13902000	12686000	10597000	12021000	11556000	12995000	9221400	8285400	8062000	10668500	11715000	9640950	1.10658	1.21513	0.793839	0.141934
tr|Q9VAT0|Q9VAT0_DROME RE12101p OS=Drosophila melanogaster GN=WASp PE=1 SV=1;tr|Q86B74|Q86B74_DROME WASp, isoform C OS=Drosophila melanogaster GN=WASp PE=4 SV=1	10	10	9799100	0	6163100	6717500	0	0	0	0	7818200	5623400	0	0	5669925	0	3360400	1.68728	0	0.450098	0.142449
sp|Q9VU84|DBNL_DROME Drebrin-like protein OS=Drosophila melanogaster GN=Abp1 PE=1 SV=1	6	6	0	0	0	0	0	0	0	0	0	0	3386200	4723000	0	0	2027300	0	0	0.142611	0.142611
tr|M9PCH6|M9PCH6_DROME Omega, isoform H OS=Drosophila melanogaster GN=ome PE=1 SV=1;tr|Q9VUH1|Q9VUH1_DROME LD21715p OS=Drosophila melanogaster GN=ome PE=1 SV=1;tr|Q29R16|Q29R16_DROME LP13067p OS=Drosophila melanogaster GN=ome PE=1 SV=1;tr|A2RVG6|A2RVG6_DRO	6	6	0	0	0	0	0	5453400	0	3909500	0	0	0	0	0	2340725	0	#DIV/0!	#DIV/0!	#DIV/0!	0.142616
tr|Q9VK00|Q9VK00_DROME Uncharacterized protein, isoform A OS=Drosophila melanogaster GN=Dmel\CG16826 PE=1 SV=1	2	2	0	0	0	0	0	0	0	0	5333100	3795100	0	0	0	0	2282050	0	0	0.142993	0.142993
tr|O96824|O96824_DROME EG:131F2.3 protein OS=Drosophila melanogaster GN=EG:131F2.3 PE=1 SV=1	3	3	0	0	6954400	0	0	0	0	0	0	3568800	5023500	0	1738600	0	2148075	0.809376	0	0.855641	0.143079
tr|Q9VJ10|Q9VJ10_DROME Lethal (2) 37Bb OS=Drosophila melanogaster GN=l(2)37Bb PE=1 SV=1	4	4	0	0	0	0	0	0	0	0	0	0	4456100	6292900	0	0	2687250	0	0	0.143248	0.143248
tr|Q9VH10|Q9VH10_DROME Uncharacterized protein, isoform B OS=Drosophila melanogaster GN=CG42795 PE=1 SV=3;tr|A0A0B4JCW7|A0A0B4JCW7_DROME Uncharacterized protein, isoform A OS=Drosophila melanogaster GN=CG42795 PE=1 SV=1;tr|A0A0B4LGZ2|A0A0B4LGZ2_DROME Uncha	22	22	8540300	9374100	4963700	0	11105000	8253200	12830000	5657700	4644100	8430400	7278900	5345200	5719525	9461475	6424650	0.890247	1.47268	0.769885	0.14334
tr|Q9W337|Q9W337_DROME GH19985p OS=Drosophila melanogaster GN=CG32700 PE=2 SV=2	8	8	26935000	32928000	18049000	0	17345000	16296000	20592000	12160000	0	17685000	0	14831000	19478000	16598250	8129000	2.39611	2.04186	0.234792	0.143808
tr|M9PG87|M9PG87_DROME Uncharacterized protein, isoform B OS=Drosophila melanogaster GN=Dmel\CG32432 PE=4 SV=1;tr|Q9VPA1|Q9VPA1_DROME GH12701p OS=Drosophila melanogaster GN=FBgn0037032 PE=2 SV=2	7	7	6982200	0	0	0	0	0	9386200	6550700	0	0	0	0	1745550	3984225	0	#DIV/0!	#DIV/0!	0.355918	0.144019
sp|Q8MSU3|FRRS1_DROME Putative ferric-chelate reductase 1 homolog OS=Drosophila melanogaster GN=CG8399 PE=2 SV=1;tr|A0A0B4LGL5|A0A0B4LGL5_DROME CG8399, isoform B OS=Drosophila melanogaster GN=CG8399 PE=4 SV=1	4	4	0	0	0	0	0	0	0	0	0	11610000	0	8086500	0	0	4924125	0	0	0.144128	0.144128
tr|Q9VYV4|Q9VYV4_DROME Amun, isoform A OS=Drosophila melanogaster GN=Amun PE=1 SV=1	5	5	0	0	0	0	0	0	0	0	0	4108100	2860400	0	0	0	1742125	0	0	0.144145	0.144145
sp|Q6NNF2|PDE8_DROME High affinity cAMP-specific and IBMX-insensitive 3,5-cyclic phosphodiesterase 8 OS=Drosophila melanogaster GN=Pde8 PE=2 SV=1;tr|E1JGU6|E1JGU6_DROME Phosphodiesterase 8, isoform N OS=Drosophila melanogaster GN=Pde8 PE=1 SV=1;tr|Q8MLR1	10	10	0	0	0	0	0	0	0	0	0	5689400	3943400	0	0	0	2408200	0	0	0.144395	0.144395
sp|Q7JXF5|NUP62_DROME Nuclear pore glycoprotein p62 OS=Drosophila melanogaster GN=Nup62 PE=2 SV=1	8	8	6962900	7372600	0	0	0	0	0	0	5267600	0	7610700	0	3583875	0	3219575	1.11315	0	0.901556	0.144473
tr|Q9VB46|Q9VB46_DROME FI18644p1 OS=Drosophila melanogaster GN=Hmu PE=1 SV=1	15	15	104800000	79026000	127810000	106980000	71097000	72278000	87661000	66079000	92867000	72518000	88527000	86149000	104654000	74278750	85015250	1.231	0.873711	0.122104	0.144568
tr|N0D8I3|N0D8I3_DROME FI21108p1 OS=Drosophila melanogaster GN=Spt6 PE=1 SV=1;sp|Q9W420|SPT6H_DROME Transcription elongation factor SPT6 OS=Drosophila melanogaster GN=Spt6 PE=1 SV=1	4	4	0	0	0	0	0	0	0	0	0	0	928460	639790	0	0	392062	0	0	0.144717	0.144717
tr|Q7JRH5|Q7JRH5_DROME CG5726 OS=Drosophila melanogaster GN=CG5726 PE=1 SV=1	3	3	0	0	0	0	0	0	0	0	0	473830	0	324060	0	0	199472	0	0	0.14514	0.14514
tr|Q8MSD1|Q8MSD1_DROME LD05256p OS=Drosophila melanogaster GN=SP2637 PE=1 SV=1;tr|Q7KIS4|Q7KIS4_DROME SP2637 OS=Drosophila melanogaster GN=SP2637 PE=1 SV=1	4	4	0	0	0	0	0	0	0	0	0	3207300	4694900	0	0	0	1975550	0	0	0.145204	0.145204
tr|Q7PLL6|Q7PLL6_DROME Uncharacterized protein, isoform A OS=Drosophila melanogaster GN=Dmel\CG17514 PE=1 SV=2	7	7	0	0	0	0	0	0	0	0	0	0	2886900	1968300	0	0	1213800	0	0	0.145316	0.145316
tr|Q9W1Y0|Q9W1Y0_DROME CG3499, isoform B OS=Drosophila melanogaster GN=YME1L PE=1 SV=1;tr|A0A0B4KFY4|A0A0B4KFY4_DROME CG3499, isoform D OS=Drosophila melanogaster GN=YME1L PE=1 SV=1;tr|F3YDF1|F3YDF1_DROME CG3499, isoform C OS=Drosophila melanogaster GN=YME	10	10	0	0	0	0	0	0	0	0	0	3928800	0	5788600	0	0	2429350	0	0	0.145577	0.145577
tr|Q9VVZ4|Q9VVZ4_DROME Uncharacterized protein OS=Drosophila melanogaster GN=Dmel\CG14095 PE=1 SV=1	1	1	0	2572900	2767700	0	3127300	4608500	0	0	0	0	0	0	1335150	1933950	0	#DIV/0!	#DIV/0!	0.134401	0.145587
tr|A0A0B4LGZ7|A0A0B4LGZ7_DROME Uncharacterized protein, isoform H OS=Drosophila melanogaster GN=CG45076 PE=4 SV=1;sp|C0HK92|Y5076_DROME Uncharacterized protein CG45076 OS=Drosophila melanogaster GN=CG45076 PE=1 SV=1	25	24	112920000	112130000	90271000	94063000	110950000	108980000	138010000	124210000	108890000	107070000	101690000	115580000	102346000	120537500	108307500	0.944958	1.11292	0.400255	0.14576
tr|Q9VWX8|Q9VWX8_DROME FI18190p1 OS=Drosophila melanogaster GN=Frq2 PE=1 SV=1	7	1	26701000	19128000	15524000	13852000	0	0	17634000	13093000	16007000	16567000	13390000	15335000	18801250	7681750	15324750	1.22686	0.501264	0.281278	0.146459
tr|Q7K012|Q7K012_DROME Brahma associated protein 55kD OS=Drosophila melanogaster GN=Bap55 PE=1 SV=1	8	8	0	0	0	0	5294900	0	0	3516700	0	0	0	0	0	2202900	0	#DIV/0!	#DIV/0!	#DIV/0!	0.146855
tr|A1Z7Q8|A1Z7Q8_DROME Alicorn, isoform A OS=Drosophila melanogaster GN=alc PE=1 SV=1;tr|Q95SG9|Q95SG9_DROME Alicorn, isoform B OS=Drosophila melanogaster GN=alc PE=2 SV=1	3	3	0	0	0	0	0	0	0	0	0	0	2169900	3270300	0	0	1360050	0	0	0.146915	0.146915
tr|Q9V463|Q9V463_DROME Nucleoporin 154kD, isoform A OS=Drosophila melanogaster GN=Nup154 PE=1 SV=1	10	10	0	0	0	0	0	0	0	0	0	0	1819500	2742500	0	0	1140500	0	0	0.146921	0.146921
tr|Q6NR72|Q6NR72_DROME CG4019, isoform A OS=Drosophila melanogaster GN=Eglp4 PE=1 SV=1;tr|Q8MLR2|Q8MLR2_DROME CG4019, isoform C OS=Drosophila melanogaster GN=Eglp4 PE=1 SV=1;tr|D1Z394|D1Z394_DROME CG4019, isoform E OS=Drosophila melanogaster GN=Eglp4 PE=1	3	3	48230000	41866000	0	27653000	0	23375000	0	0	20866000	36079000	33956000	0	29437250	5843750	22725250	1.29535	0.257148	0.637856	0.14704
tr|M9PBH8|M9PBH8_DROME CG2199, isoform C OS=Drosophila melanogaster GN=FBpp0072605 PE=1 SV=1;sp|Q8IRH5|Y2199_DROME Zinc finger protein CG2199 OS=Drosophila melanogaster GN=CG2199 PE=1 SV=1	2	2	0	0	0	0	0	0	0	0	0	0	5315900	3512200	0	0	2207025	0	0	0.147173	0.147173
sp|Q9V3T9|ADRO_DROME NADPH:adrenodoxin oxidoreductase, mitochondrial OS=Drosophila melanogaster GN=dare PE=2 SV=1	4	4	0	0	0	0	0	0	0	0	0	0	2663500	4032000	0	0	1673875	0	0	0.147183	0.147183
tr|Q8IN51|Q8IN51_DROME FI17609p1 OS=Drosophila melanogaster GN=CG31205-RB PE=1 SV=2	3	3	36374000	32147000	30050000	33257000	0	13170000	0	19979000	0	0	0	0	32957000	8287250	0	#DIV/0!	#DIV/0!	2.70336e-07	0.147313
tr|A0A0B4K6C7|A0A0B4K6C7_DROME Polychaetoid, isoform L OS=Drosophila melanogaster GN=pyd PE=1 SV=1;tr|A8JQV8|A8JQV8_DROME Polychaetoid, isoform K OS=Drosophila melanogaster GN=pyd PE=1 SV=1	9	3	0	0	0	0	0	0	0	0	0	6555000	0	4300800	0	0	2713950	0	0	0.147601	0.147601
tr|M9PBZ9|M9PBZ9_DROME Eukaryotic initiation factor 4E, isoform H OS=Drosophila melanogaster GN=eIF4E1 PE=1 SV=1;sp|P48598|IF4E_DROME Eukaryotic translation initiation factor 4E OS=Drosophila melanogaster GN=eIF-4E PE=1 SV=1	8	8	17866000	16660000	16413000	13084000	0	0	0	0	0	28355000	0	18467000	16005750	0	11705500	1.36737	0	0.568359	0.148061
sp|P56538|IF6_DROME Eukaryotic translation initiation factor 6 OS=Drosophila melanogaster GN=eIF6 PE=2 SV=3	4	4	0	0	0	4723800	4569300	7024900	0	0	0	0	0	0	1180950	2898550	0	#DIV/0!	#DIV/0!	0.355918	0.148142
tr|Q9VU83|Q9VU83_DROME Starvin, isoform B OS=Drosophila melanogaster GN=stv PE=1 SV=1;tr|Q9VU82|Q9VU82_DROME Starvin, isoform C OS=Drosophila melanogaster GN=stv PE=1 SV=1;tr|Q9VU81|Q9VU81_DROME GH02003p OS=Drosophila melanogaster GN=stv PE=1 SV=2;tr|M9PCD	2	2	0	2462000	0	0	0	0	0	0	2658200	4098100	0	0	615500	0	1689075	0.364401	0	0.401752	0.148317
tr|M9PC84|M9PC84_DROME Muscle-specific protein 300 kDa, isoform L OS=Drosophila melanogaster GN=Msp300 PE=1 SV=1;tr|M9MRD1|M9MRD1_DROME Muscle-specific protein 300 kDa, isoform D OS=Drosophila melanogaster GN=Msp300 PE=1 SV=1;tr|M9PCM8|M9PCM8_DROME Muscle-	79	40	52820000	10998000	17835000	28664000	34036000	12492000	15456000	7911800	27156000	19565000	34136000	33076000	27579250	17473950	28483250	0.968262	0.613482	0.9292	0.148353
tr|A4V0B5|A4V0B5_DROME Nervana 2, isoform F OS=Drosophila melanogaster GN=nrv2 PE=1 SV=1;sp|Q24048|ATPB2_DROME Sodium/potassium-transporting ATPase subunit beta-2 OS=Drosophila melanogaster GN=nrv2 PE=1 SV=2	17	2	68681000	63988000	93612000	96787000	103330000	102990000	124160000	115780000	81548000	96459000	104990000	0	80767000	111565000	70749250	1.1416	1.57691	0.708036	0.148415
tr|A1ZAK7|A1ZAK7_DROME LD35640p OS=Drosophila melanogaster GN=Psi PE=1 SV=1;tr|A1ZAK8|A1ZAK8_DROME p-element somatic inhibitor, isoform C OS=Drosophila melanogaster GN=Psi PE=1 SV=1;tr|A1ZAK9|A1ZAK9_DROME p-element somatic inhibitor, isoform A OS=Drosophil	14	14	9877600	14341000	11064000	13347000	11687000	15888000	18630000	17158000	13903000	15114000	10985000	11532000	12157400	15840750	12883500	0.943641	1.22954	0.626154	0.148571
tr|Q9VEY9|Q9VEY9_DROME GH15759p OS=Drosophila melanogaster GN=sxe2 PE=2 SV=1	7	7	14702000	20380000	15435000	14154000	8720700	11069000	0	8821500	11627000	11718000	10951000	10604000	16167750	7152800	11225000	1.44033	0.63722	0.0144819	0.148903
sp|Q9GQQ0|SPIN_DROME Protein spinster OS=Drosophila melanogaster GN=spin PE=1 SV=1	4	4	0	0	0	0	0	0	0	0	7265700	0	0	4657700	0	0	2980850	0	0	0.149069	0.149069
tr|Q9VF28|Q9VF28_DROME Actin-related protein 2/3 complex subunit 3 OS=Drosophila melanogaster GN=Arpc3A PE=1 SV=4	7	7	14217000	12691000	15858000	11335000	9152700	8069300	11029000	9229700	12755000	10953000	13285000	8591100	13525250	9370175	11396025	1.18684	0.822232	0.189791	0.149096
tr|Q7KSD3|Q7KSD3_DROME Frayed, isoform A OS=Drosophila melanogaster GN=fray PE=1 SV=1	11	11	34917000	34762000	25106000	32271000	26540000	23036000	26919000	29473000	27142000	23407000	20592000	22060000	31764000	26492000	23300250	1.36325	1.13698	0.0200553	0.149107
tr|Q8SY70|Q8SY70_DROME GEO08394p1 OS=Drosophila melanogaster GN=Mgstl PE=1 SV=1	4	2	0	0	0	0	0	0	0	0	0	7963200	5090100	0	0	0	3263325	0	0	0.149256	0.149256
[truncated: 2,410 more rows]
